# Supplementary material for: The impact of climate change on western Plethodon salamanders’ distribution
Source: Ecol Evol. 2021 Jun 29;11(14):9370–84. doi: 10.1002/ece3.7735 (PMC8293714; doi:10.1002/ece3.7735)
Supplement: Supplementary file 2 — Table S1‐S8 [file ECE3-11-9370-s002.xlsx]

## Sheet: List-of-supp-tables
Supplemental tables for:
The impact of climate change on western Plethodon salamanders' distribution
Sir Nottingham and Tara A Pelletier*
Department of Biology, Radford University, Radford, Virginia, 24142
*Corresponding Author: tpelletier@radford.edu
List of supplemental tables
S1	Pairwise bioclim variable correlations for all species.
S2	Model evaluations for each species/group.
S3	Niche overlap between the current and each future model for all species/groups.
S4	Summed and averaged comparisons between the current and each future model for all species/groups.
S5	Count of grid cells above 0.6 and 0.8 suitability for current and future models for all species/groups.
S6	Bioclim variable averages and t-tests for all species/groups.
S7	Bioclim variable contribution and importance.
S8	List of Genbank accessions used for phylogenetic analysis.

## Sheet: S1
Table S1.
Pairwise variable correlations for all species. r is on the lower diagonal and p-values are on the upper diagonal. Correlations above 0.9 are highlighted in red.
dunni	bio1xy	bio2xy	bio3xy	bio4xy	bio5xy	bio6xy	bio7xy	bio8xy	bio9xy	bio10xy	bio11xy	bio12xy	bio13xy	bio14xy	bio15xy	bio16xy	bio17xy	bio18xy	bio19xy	biosmnxy	biossdxy	biovmnxy	biovsdxy	biowmnxy	biowsdxy	bioelexy
bio1xy	0	0.079129	6.04e-07	4.21e-06	8.1e-06	0	3.68e-05	0	0	0	0	0	0	0	0.967284	0	0	0	0	0.342485	0.257538	0	9.71e-11	0.072542	0.002393	0
bio2xy	-0.1017	0	0.005433	0	0	0	0	4.02e-13	4.02e-13	2.55e-11	3.9e-12	0	0	2.71e-14	0.043544	0	0	0	0	0	0	8.44e-15	3.01e-08	0	0	1.64e-14
bio3xy	0.28381	-0.16041	0	0	0	0	0	0	0	1.24e-14	0	0.000963	1.45e-05	2.01e-11	0	1.22e-05	3.84e-12	7.17e-07	2.09e-05	1.12e-08	7.64e-05	0	0	0	0	0.000891
bio4xy	-0.26248	0.572282	-0.88914	0	0	0	0	0	0	0	0	2.53e-14	4.44e-16	0.10879	0	0	0.133518	0.699555	0	0.825306	0	0	3.7e-10	0	0	1.64e-09
bio5xy	0.254867	0.766749	-0.54664	0.797342	0	4.33e-10	0	0	0	0	3.34e-08	0	0	1.19e-09	3.88e-06	0	9.53e-11	0	0	1.21e-06	0	0.000545	2.19e-06	0	0	0.878907
bio6xy	0.797095	-0.49954	0.669532	-0.77336	-0.3509	0	0	0.426707	0.426707	0.081552	0	0.95487	0.961738	3.76e-07	0.000133	0.943988	4.45e-07	4.93e-05	0.762778	0.386275	4.06e-14	0	0.133799	0	0	0
bio7xy	-0.23624	0.789917	-0.72546	0.952922	0.874531	-0.761	0	0	0	0	0	0	0	0.130167	1.85e-07	0	0.075644	0.000433	0	0.00015	0	0	0.014007	0	0	1.17e-13
bio8xy	0.628993	0.403291	-0.46117	0.582492	0.86816	0.046135	0.577569	0	0	0	0.408697	0	0	1.52e-09	1.64e-10	0	7.28e-11	0	0	0.150663	2.55e-12	0.000366	0	0	0	6.22e-15
bio9xy	0.628993	0.403291	-0.46117	0.582492	0.86816	0.046135	0.577569	1	0	0	0.408697	0	0	1.52e-09	1.64e-10	0	7.28e-11	0	0	0.150663	2.55e-12	0.000366	0	0	0	6.22e-15
bio10xy	0.669909	0.373279	-0.42621	0.538369	0.846031	0.100893	0.533879	0.997219	0.997219	0	0.080752	0	0	2.26e-10	3.73e-09	0	9.06e-12	0	0	0.185274	7.78e-11	6.37e-06	0	0	0	0
bio11xy	0.802632	-0.38724	0.743892	-0.78333	-0.31264	0.985136	-0.7268	0.047953	0.047953	0.101158	0	0.229083	0.352623	4e-12	1.55e-07	0.393894	8.34e-13	1.89e-09	0.496839	0.313911	6.92e-10	0	0.793238	0	0	0
bio12xy	-0.48424	-0.54885	0.189955	-0.4217	-0.74103	-0.00329	-0.51169	-0.76373	-0.76373	-0.75724	-0.06976	0	0	0	0.026555	0	0	0	0	2.91e-06	1.8e-13	0.019345	0.000739	1.15e-14	2.07e-11	0.000231
bio13xy	-0.48895	-0.48833	0.247883	-0.44501	-0.73258	-0.00279	-0.50609	-0.78431	-0.78431	-0.77469	-0.05394	0.980748	0	0	1.86e-07	0	0	0	0	0.001436	1.69e-10	0.019747	1.31e-07	1.78e-15	1.38e-13	1.17e-05
bio14xy	-0.4677	-0.42125	-0.37509	0.09293	-0.34248	-0.28876	-0.08772	-0.34035	-0.34035	-0.3562	-0.38706	0.588871	0.469239	0	0	0	0	0	0	0	0	0.001505	1.18e-14	0.492367	0.262538	0.213372
bio15xy	-0.00238	0.11682	0.612804	-0.45319	-0.26341	0.219177	-0.29601	-0.35876	-0.35876	-0.33259	0.297725	0.128277	0.295938	-0.5916	0	2.49e-06	0	0	3.55e-06	0	0.024127	0.053216	0	7.2e-10	4.44e-16	0.011344
bio16xy	-0.48883	-0.50767	0.250011	-0.45352	-0.74806	0.00408	-0.52037	-0.79148	-0.79148	-0.78241	-0.04948	0.988336	0.998223	0.49192	0.268425	0	0	0	0	0.000487	1.56e-11	0.02255	5.76e-07	8.88e-16	9.44e-14	2.34e-05
bio17xy	-0.49032	-0.46456	-0.38735	0.086969	-0.36308	-0.28701	-0.1029	-0.36519	-0.36519	-0.38107	-0.39823	0.691436	0.568019	0.958205	-0.58437	0.590587	0	0	0	0	2.44e-15	5.88e-06	5.95e-11	0.76697	0.210462	0.02361
bio18xy	-0.50419	-0.50743	-0.28199	-0.02241	-0.46575	-0.23248	-0.20227	-0.46471	-0.46471	-0.47593	-0.33849	0.755767	0.644074	0.961159	-0.47995	0.6669	0.981723	0	0	0	0	0.000363	5.91e-08	0.408749	0.948938	0.038575
bio19xy	-0.47404	-0.53127	0.243383	-0.45637	-0.75395	0.017528	-0.53142	-0.7826	-0.7826	-0.77271	-0.03944	0.988181	0.997003	0.495137	0.264445	0.998886	0.593244	0.669734	0	0.000158	2.28e-12	0.048415	4.81e-06	4.44e-16	2.64e-14	0.000141
biosmnxy	0.055087	0.552493	0.32275	0.012818	0.276367	-0.05028	0.217509	0.083319	0.083319	0.076817	0.058434	-0.26667	-0.18353	-0.75776	0.476108	-0.20049	-0.63703	-0.67253	-0.21677	0	0	7.21e-07	0	0.003374	0.979866	4.4e-12
biossdxy	-0.06568	0.715589	-0.22672	0.532042	0.648462	-0.41865	0.666075	0.390317	0.390317	0.364674	-0.347	-0.40876	-0.35853	-0.55435	0.130404	-0.37702	-0.43641	-0.53764	-0.39111	0.823283	0	0	1.12e-10	0.001722	5.58e-12	2.22e-16
biovmnxy	0.830409	-0.42882	0.488286	-0.60026	-0.1988	0.904541	-0.60619	0.20476	0.20476	0.257694	0.890283	-0.1352	-0.13476	-0.18276	0.111915	-0.13189	-0.25863	-0.20486	-0.11425	-0.28148	-0.52292	0	1.01e-09	2.77e-08	0	0
biovsdxy	0.36293	-0.31363	-0.58812	0.352176	0.269889	0.086906	0.141971	0.560931	0.560931	0.563262	-0.01522	-0.19412	-0.29942	0.426615	-0.69443	-0.2843	0.36677	0.307211	-0.26095	-0.71294	-0.36122	0.343316	0	1.23e-09	1.6e-05	0
biowmnxy	0.104002	-0.50807	0.637986	-0.7372	-0.67888	0.504762	-0.73175	-0.51561	-0.51561	-0.48451	0.510803	0.426697	0.438523	-0.03986	0.346674	0.442338	0.017209	0.047948	0.449251	0.168735	-0.18023	0.313891	-0.34166	0	0	0.010107
biowsdxy	0.174984	-0.53388	0.700298	-0.80112	-0.71361	0.587954	-0.79889	-0.50765	-0.50765	-0.46915	0.600281	0.374881	0.410561	-0.065	0.446434	0.413101	-0.07263	0.003719	0.421466	-0.00146	-0.38404	0.458895	-0.24626	0.852604	0	2.47e-06
bioelexy	-0.85885	0.424539	-0.19119	0.339714	0.008848	-0.78307	0.411683	-0.43074	-0.43074	-0.4736	-0.73921	0.211438	0.250432	0.072171	0.146249	0.241965	0.130882	0.119706	0.2184	0.385768	0.450973	-0.93253	-0.62388	-0.1483	-0.26807	0
elongatus	bio1xy	bio2xy	bio3xy	bio4xy	bio5xy	bio6xy	bio7xy	bio8xy	bio9xy	bio10xy	bio11xy	bio12xy	bio13xy	bio14xy	bio15xy	bio16xy	bio17xy	bio18xy	bio19xy	biosmnxy	biossdxy	biovmnxy	biovsdxy	biowmnxy	biowsdxy	bioelexy
bio1xy	0	0.022495	0.000868	0.020785	0.007956	0	0.019164	0	0	0	0	0.000766	0.000162	0.002239	1.34e-07	0.00027	0.397327	0.365602	8.2e-06	0.122058	0.089127	0	0	0.0059	1.34e-05	0
bio2xy	-0.13758	0	0	0	0	0	0	0	0	0	0	0	0	0	0	0	0	0	0	0	0	0	0	0	0	0
bio3xy	0.199694	-0.93294	0	0	0	0	0	0	0	0	0	0	0	0	0	0	0	0	0	0	0	0	0	0	0	0
bio4xy	-0.13936	0.994884	-0.9562	0	0	0	0	0	0	0	0	0	0	0	0	0	0	0	0	0	0	0	0	0	0	0
bio5xy	0.159738	0.951214	-0.89481	0.954143	0	0	0	0	0	0	0	0	0	0	0	0	0	0	0	0	0	0	6.34e-11	0	0	1.8e-14
bio6xy	0.622822	-0.85694	0.836571	-0.85481	-0.66401	0	0	1.67e-08	1.67e-08	7.27e-07	0	0	0	2.22e-15	1.15e-11	0	0	0	0	0	0	0	0	0	0	0
bio7xy	-0.14118	0.997807	-0.9509	0.998961	0.953595	-0.85833	0	0	0	0	0	0	0	0	0	0	0	0	0	0	0	0	0	0	0	0
bio8xy	0.523575	0.765615	-0.69598	0.770077	0.923469	-0.33207	0.767415	0	0	0	3.86e-05	0	0	0	0	0	0	0	0	0	0	0.008924	0.283756	0	0	0.203804
bio9xy	0.523575	0.765615	-0.69598	0.770077	0.923469	-0.33207	0.767415	1	0	0	3.86e-05	0	0	0	0	0	0	0	0	0	0	0.008924	0.283756	0	0	0.203804
bio10xy	0.558556	0.739219	-0.66839	0.742976	0.906954	-0.29347	0.740539	0.998695	0.998695	0	0.000623	0	0	0	0	0	0	0	0	0	0	0.051178	0.556845	0	0	0.534654
bio11xy	0.695849	-0.80353	0.809313	-0.80714	-0.59559	0.99209	-0.8082	-0.2455	-0.2455	-0.20505	0	0	0	4.18e-11	1.99e-08	0	0	0	0	0	0	0	0	0	0	0
bio12xy	0.201736	-0.86411	0.84642	-0.87314	-0.80415	0.80053	-0.87418	-0.61502	-0.61502	-0.59152	0.756811	0	0	0	0	0	0	0	0	0	0	0	0	0	0	0
bio13xy	0.225549	-0.80595	0.789319	-0.81556	-0.73752	0.770712	-0.81645	-0.54919	-0.54919	-0.52682	0.729408	0.992465	0	0	1.57e-11	0	0	0	0	0	0	0	0	0	0	0
bio14xy	-0.18359	-0.69326	0.624004	-0.67119	-0.72622	0.453966	-0.68115	-0.68647	-0.68647	-0.68305	0.384224	0.706592	0.681573	0	0	0	0	0	0	0	0	4.54e-10	0	0	0	2.36e-08
bio15xy	0.311443	0.726633	-0.66195	0.708609	0.811518	-0.39433	0.715663	0.808921	0.808921	0.804401	-0.3304	-0.48078	-0.39192	-0.77517	0	3.23e-12	0	0	1.8e-10	0	0	1.01e-05	5.48e-06	0	0	0.000841
bio16xy	0.217973	-0.81931	0.802464	-0.8293	-0.75398	0.776362	-0.83002	-0.5662	-0.5662	-0.54361	0.734533	0.995267	0.998938	0.674627	-0.40396	0	0	0	0	0	0	0	0	0	0	0
bio17xy	-0.05124	-0.8569	0.810183	-0.84698	-0.86196	0.650459	-0.85342	-0.75493	-0.75493	-0.74124	0.588784	0.861304	0.824041	0.946289	-0.79995	0.824576	0	0	0	0	0	0	0	0	0	0
bio18xy	-0.05477	-0.88208	0.827736	-0.87823	-0.89052	0.675884	-0.88325	-0.78417	-0.78417	-0.7684	0.610476	0.91551	0.880875	0.866998	-0.74128	0.88511	0.963525	0	0	0	0	0	0	0	0	0
bio19xy	0.265308	-0.8089	0.794004	-0.81881	-0.72894	0.793742	-0.81983	-0.52677	-0.52677	-0.50257	0.755621	0.991465	0.997941	0.65128	-0.37234	0.997846	0.805451	0.86746	0	0	0	0	0	0	0	0
biosmnxy	-0.09346	0.905409	-0.8099	0.887027	0.852287	-0.76819	0.894185	0.694907	0.694907	0.676616	-0.7017	-0.86153	-0.83251	-0.8623	0.69919	-0.83355	-0.92782	-0.90457	-0.81915	0	0	0	0	0	0	0
biossdxy	-0.10271	0.96597	-0.93605	0.974573	0.938666	-0.81223	0.971191	0.772343	0.772343	0.747427	-0.76446	-0.86001	-0.80762	-0.64794	0.659798	-0.82247	-0.81985	-0.84828	-0.80833	0.881107	0	0	0	0	0	0
biovmnxy	0.741511	-0.73948	0.738254	-0.73952	-0.51385	0.962817	-0.74032	-0.15742	-0.15742	-0.11772	0.975765	0.703511	0.687424	0.364574	-0.26272	0.688941	0.542231	0.542423	0.710962	-0.68473	-0.70581	0	0	0	0	0
biovsdxy	0.668315	-0.60183	0.572758	-0.58238	-0.38089	0.814556	-0.58937	-0.06487	-0.06487	-0.03558	0.818489	0.61011	0.616056	0.519048	-0.27022	0.605407	0.578027	0.500213	0.62189	-0.71822	-0.55682	0.896422	0	0	0	0
biowmnxy	0.165636	-0.95271	0.906917	-0.94687	-0.89367	0.833824	-0.94901	-0.705	-0.705	-0.68024	0.78561	0.842378	0.79349	0.799153	-0.74046	0.798918	0.910034	0.880762	0.788762	-0.94776	-0.92863	0.751276	0.708123	0	0	0
biowsdxy	0.25921	-0.79192	0.707021	-0.78021	-0.69594	0.766915	-0.78639	-0.50108	-0.50108	-0.47179	0.728148	0.720946	0.686344	0.567712	-0.48861	0.689513	0.701165	0.725441	0.697331	-0.74655	-0.75082	0.673173	0.545909	0.813546	0	0
bioelexy	-0.78538	0.679764	-0.68488	0.679131	0.440344	-0.93863	0.680135	0.076868	0.076868	0.037601	-0.95781	-0.66148	-0.6529	-0.32879	0.200215	-0.6521	-0.49431	-0.48627	-0.67659	0.645773	0.647483	-0.99558	-0.91519	-0.70598	-0.63324	0
idahoensis	bio1xy	bio2xy	bio3xy	bio4xy	bio5xy	bio6xy	bio7xy	bio8xy	bio9xy	bio10xy	bio11xy	bio12xy	bio13xy	bio14xy	bio15xy	bio16xy	bio17xy	bio18xy	bio19xy	biosmnxy	biossdxy	biovmnxy	biovsdxy	biowmnxy	biowsdxy	bioelexy
bio1xy	0	0.089872	0.000182	0.121111	0	0	0.185288	0	0	0	0	0.000161	0.000703	0	0.734995	0.000733	0	0	0.000638	5.8e-10	0	0	7.66e-07	2.15e-05	2.22e-14	0
bio2xy	0.152963	0	0	0.061059	3.2e-13	0.311987	0	0.031164	0.031164	0.023972	0.227762	0.00083	4.82e-05	7.35e-07	2.09e-07	3.12e-06	0.000394	0.000341	7.9e-06	0	0.403455	0.653244	0.639724	0.000281	2.31e-10	0.809374
bio3xy	0.329994	0.911742	0	0.043818	0	0.051188	6.17e-14	7.69e-07	7.69e-07	0.000346	4.37e-05	0.03101	0.006712	4.44e-16	0.009266	0.001575	1.27e-07	3.97e-09	0.003637	0	0.000456	0.254074	0.096662	0.002254	4.31e-09	0.321425
bio4xy	-0.13994	0.168707	-0.18136	0	0.48528	6.53e-06	5.94e-13	0.000315	0.000315	0.677133	1.82e-05	6.93e-07	6.35e-07	1.74e-07	4.53e-11	3.52e-07	0.14528	0.005345	4.16e-08	0.000167	1.35e-05	0.822313	2.16e-12	0.097267	0.003343	0.484775
bio5xy	0.873724	0.594898	0.663099	0.063245	0	0	4.16e-05	2.84e-14	2.84e-14	0	0	2.15e-06	2.51e-06	0	0.032435	5.83e-07	0	0	5.44e-07	0	0	0	1.73e-05	1.82e-07	0	0
bio6xy	0.941512	-0.09153	0.175522	-0.39248	0.695285	0	1.13e-06	0	0	0	0	0.157801	0.367745	4.44e-16	0.002142	0.445423	0	0	0.438654	9.36e-07	0	0	0.002189	0.006953	1.64e-06	0
bio7xy	-0.11974	0.869665	0.608995	0.589419	0.359334	-0.42089	0	0.153495	0.153495	0.994629	0.005338	5.88e-05	2.34e-06	0.64847	2.42e-13	1.17e-07	0.510877	0.899436	1.17e-07	0.00015	0.00336	0.017838	0.184614	0.004735	1.13e-06	0.076394
bio8xy	0.68677	0.193648	0.426792	-0.31831	0.615364	0.697466	-0.12895	0	0	1.33e-15	0	0.246903	0.344494	6.91e-14	0.065328	0.382104	1.69e-10	6.62e-13	0.340113	4.25e-09	0	8.9e-14	0.043387	0.006251	2.25e-08	6.01e-12
bio9xy	0.68677	0.193648	0.426792	-0.31831	0.615364	0.697466	-0.12895	1	0	1.33e-15	0	0.246903	0.344494	6.91e-14	0.065328	0.382104	1.69e-10	6.62e-13	0.340113	4.25e-09	0	8.9e-14	0.043387	0.006251	2.25e-08	6.01e-12
bio10xy	0.98301	0.20268	0.316229	0.037761	0.900655	0.875939	-0.00061	0.639176	0.639176	0	0	1.3e-06	7.43e-06	3.16e-13	0.345321	6.39e-06	0	0	4.03e-06	7.98e-09	0	0	3.85e-10	1.83e-06	0	0
bio11xy	0.968812	0.109096	0.35839	-0.37455	0.806364	0.975397	-0.24875	0.72292	0.72292	0.911336	0	0.016195	0.037839	0	0.094939	0.040169	0	0	0.04401	1.09e-12	0	0	0.005345	0.000509	6.16e-10	0
bio12xy	-0.33252	-0.29641	-0.19382	-0.42838	-0.41075	-0.12762	-0.3527	-0.10476	-0.10476	-0.41867	-0.21557	0	0	0.000767	0	0	0	1.31e-11	0	0.037187	0.033082	0.005114	0.000109	0.924796	3.75e-12	0.0004
bio13xy	-0.30026	-0.3565	-0.24225	-0.42971	-0.4083	-0.08158	-0.4094	-0.0856	-0.0856	-0.39027	-0.18673	0.975791	0	0.008845	0	0	1.11e-14	3.16e-08	0	0.002123	0.03875	0.01554	0.000108	0.271476	1.15e-12	0.001772
bio14xy	-0.66334	-0.42749	-0.648	0.448631	-0.69997	-0.64856	-0.04134	-0.60806	-0.60806	-0.59501	-0.74091	0.298242	0.234197	0	0.184492	0.007929	0	0	0.011802	4.44e-16	0	4.38e-06	0.0241	0.26883	7.44e-08	1.35e-05
bio15xy	0.030701	-0.44597	-0.23281	-0.54787	-0.19224	0.273179	-0.59732	0.166038	0.166038	-0.08546	0.15063	0.756037	0.845609	-0.11996	0	0	0.03365	0.648643	0	0.002129	0.078676	0.286828	0.004919	0.000944	6.78e-06	0.67174
bio16xy	-0.29931	-0.40478	-0.28092	-0.43846	-0.43097	-0.06914	-0.45415	-0.07917	-0.07917	-0.39285	-0.18456	0.970045	0.992431	0.23742	0.873525	0	7.28e-14	5.04e-08	0	0.000277	0.058895	0.027355	0.000262	0.098498	8.3e-13	0.00368
bio17xy	-0.74632	-0.31341	-0.45301	0.131552	-0.72575	-0.65956	-0.05959	-0.53404	-0.53404	-0.73267	-0.73926	0.688986	0.623069	0.85692	0.190937	0.607609	0	0	8.79e-14	6.43e-09	0	1.26e-11	0.168071	0.309553	2.49e-14	3.05e-12
bio18xy	-0.74566	-0.31656	-0.49803	0.248719	-0.7219	-0.69288	-0.01146	-0.58845	-0.58845	-0.70959	-0.76473	0.560388	0.471884	0.922225	0.041319	0.465685	0.972997	0	7.83e-08	1.76e-09	0	2.71e-11	0.593484	0.195635	1.85e-11	4.18e-11
bio19xy	-0.30251	-0.38922	-0.25929	-0.46824	-0.432	-0.07017	-0.45411	-0.08638	-0.08638	-0.40055	-0.1812	0.972081	0.994215	0.225488	0.861836	0.995538	0.606017	0.459708	0	0.000887	0.051425	0.013658	2.71e-05	0.113935	8.93e-14	0.001595
biosmnxy	0.520465	0.688792	0.812663	-0.33175	0.700618	0.423797	0.333987	0.497203	0.497203	0.48947	0.583937	-0.18736	-0.27341	-0.64598	-0.27333	-0.32112	-0.49214	-0.50771	-0.29484	0	3.7e-12	0.002352	0.145642	4.97e-09	1.09e-09	0.005715
biossdxy	0.869597	0.075686	0.310123	-0.37984	0.703501	0.885166	-0.26142	0.671586	0.671586	0.810914	0.910097	-0.19154	-0.18587	-0.66581	0.158516	-0.17012	-0.70015	-0.7089	-0.17535	0.572582	0	0	0.001681	0.00082	7.35e-11	0
biovmnxy	0.878584	-0.04074	0.103192	-0.02037	0.69367	0.837901	-0.21246	0.605917	0.605917	0.875546	0.821564	-0.24996	-0.21689	-0.3992	0.096403	-0.19818	-0.56072	-0.5531	-0.22096	0.27078	0.831479	0	0	1.88e-06	5.44e-14	0
biovsdxy	0.426856	-0.04245	-0.14986	0.577663	0.375484	0.272621	0.119924	0.181725	0.181725	0.525037	0.24872	-0.34052	-0.34067	0.2025	-0.25103	-0.32224	-0.12457	-0.0484	-0.36734	-0.13144	0.279306	0.711581	0	2.04e-08	1.56e-10	0
biowmnxy	-0.3716	-0.32075	-0.27187	-0.14959	-0.44792	-0.24124	-0.2521	-0.24429	-0.24429	-0.4133	-0.30764	-0.00856	0.099516	-0.10006	0.293364	0.14905	-0.09199	-0.117	0.142673	-0.49529	-0.2967	-0.4129	-0.4776	0	7.27e-08	1.32e-06
biowsdxy	0.617465	0.530649	0.49702	0.261556	0.760531	0.41509	0.420909	0.476311	0.476311	0.679624	0.519784	-0.57246	-0.58347	-0.4604	-0.39184	-0.58642	-0.61649	-0.55697	-0.60589	0.513294	0.542855	0.610051	0.53485	-0.46073	0	2.22e-16
bioelexy	-0.87763	0.021882	-0.08977	-0.06332	-0.70951	-0.81268	0.159725	-0.56795	-0.56795	-0.88983	-0.80007	0.313032	0.277991	0.379872	-0.03843	0.258975	0.574402	0.548709	0.28061	-0.24683	-0.80115	-0.9892	-0.73737	0.418478	-0.65347	0
larselli	bio1xy	bio2xy	bio3xy	bio4xy	bio5xy	bio6xy	bio7xy	bio8xy	bio9xy	bio10xy	bio11xy	bio12xy	bio13xy	bio14xy	bio15xy	bio16xy	bio17xy	bio18xy	bio19xy	biosmnxy	biossdxy	biovmnxy	biovsdxy	biowmnxy	biowsdxy	bioelexy
bio1xy	0	2e-07	2.06e-10	0.126515	0	0	0.287891	0	0	0	0	0.003767	0.001177	1.9e-11	0.163813	0.001532	3.93e-06	3.06e-06	0.002383	0.000542	0.022777	0	0	0.993974	0.00235	0
bio2xy	0.487763	0	6.62e-14	0.000832	0	0.004829	0	1.06e-10	1.06e-10	8.97e-10	0.000137	1.04e-06	5.27e-05	0	0	4.3e-05	0	0	9.15e-05	3.11e-10	3.46e-10	1.48e-06	1.39e-06	0.567024	0.027424	2.25e-08
bio3xy	0.577697	0.65677	0	2.5e-07	8.85e-11	1.31e-13	0.78764	2.17e-07	2.17e-07	2.58e-07	1.47e-14	0.021369	0.014359	0.001815	0.001697	0.011721	0.307643	0.216917	0.007172	0.033747	0.39931	7.13e-09	0.000793	0.392275	9.08e-08	2.97e-08
bio4xy	-0.15229	0.325825	-0.48435	0	0.229135	1.43e-07	0	0.443141	0.443141	0.603694	1.85e-05	0	0	4.69e-09	2e-06	0	0	0	0	4.1e-05	0	0.179211	0.161968	0.563265	0	0.730949
bio5xy	0.936782	0.73711	0.587097	0.120123	0	0	5.67e-06	0	0	0	0	1.54e-07	2.07e-07	0	3.66e-05	2.35e-07	2.22e-15	6.66e-16	5.89e-07	6.93e-08	7.83e-07	0	0	0.87963	0.62019	0
bio6xy	0.932944	0.276976	0.650874	-0.49275	0.770305	0	0.01431	0	0	0	0	0.593962	0.988589	0.000876	0.563078	0.908418	0.264315	0.242807	0.821354	0.145582	0.385071	0	0	0.850868	5.91e-11	0
bio7xy	0.10624	0.72996	-0.027	0.879538	0.432407	-0.24189	0	0.001078	0.001078	0.003269	0.171176	0	0	0	1.78e-15	0	0	0	0	8.77e-10	0	0.303745	0.002271	0.971756	0	0.037759
bio8xy	0.973225	0.585072	0.486491	0.076768	0.977718	0.826432	0.319138	0	0	0	0	2.9e-07	9.65e-08	0	0.008258	1.29e-07	3.57e-12	2.54e-12	2.84e-07	3.72e-06	1.64e-05	0	0	0.947861	0.349329	0
bio9xy	0.973225	0.585072	0.486491	0.076768	0.977718	0.826432	0.319138	1	0	0	0	2.9e-07	9.65e-08	0	0.008258	1.29e-07	3.57e-12	2.54e-12	2.84e-07	3.72e-06	1.64e-05	0	0	0.947861	0.349329	0
bio10xy	0.978802	0.560545	0.483852	0.052004	0.971384	0.841242	0.28856	0.999194	0.999194	0	0	9.49e-07	2.62e-07	0	0.016682	3.59e-07	3.21e-11	2.56e-11	7.52e-07	6.59e-06	4.48e-05	0	0	0.995821	0.232694	0
bio11xy	0.963412	0.368785	0.669358	-0.41019	0.833425	0.993419	-0.13654	0.877383	0.877383	0.889159	0	0.734575	0.431395	1.24e-05	0.851808	0.490542	0.032711	0.028549	0.570294	0.028712	0.974844	0	0	0.773181	1.59e-08	0
bio12xy	-0.28441	-0.46173	0.227678	-0.84788	-0.49169	0.053406	-0.82369	-0.48204	-0.48204	-0.46317	-0.03398	0	0	0	0.000512	0	0	0	0	6.5e-10	0	0.002618	3.7e-08	0.829174	0	7.61e-05
bio13xy	-0.31682	-0.38925	0.241775	-0.7885	-0.48721	0.001434	-0.74338	-0.4986	-0.4986	-0.48361	-0.07876	0.987935	0	2.22e-16	0.037125	0	0	0	0	2.69e-08	0	0.000684	3.21e-09	0.981794	7.55e-15	1.97e-05
bio14xy	-0.60349	-0.79523	-0.30519	-0.54005	-0.8073	-0.32451	-0.76955	-0.74203	-0.74203	-0.72453	-0.4179	0.756592	0.702061	0	4.44e-16	0	0	0	6.66e-16	0	0	1.21e-10	4.02e-12	0.000678	0.004797	1.24e-13
bio15xy	0.138907	0.743291	0.307018	0.450722	0.396702	-0.05792	0.685536	0.260215	0.260215	0.236547	0.018726	-0.33801	-0.2067	-0.69798	0	0.025612	4.44e-16	2.66e-15	0.038004	6.01e-13	2.94e-13	0.239537	0.254764	0.008874	0.01373	0.067215
bio16xy	-0.30979	-0.39344	0.248692	-0.79986	-0.48526	0.011532	-0.75469	-0.49434	-0.49434	-0.47875	-0.06903	0.991385	0.998976	0.709672	-0.22099	0	0	0	0	1.84e-08	0	0.000921	4.73e-09	0.929727	2.66e-15	2.68e-05
bio17xy	-0.43897	-0.7413	-0.10201	-0.73749	-0.6844	-0.11155	-0.88366	-0.62032	-0.62032	-0.59801	-0.21166	0.879415	0.817888	0.959544	-0.69792	0.82679	0	0	0	0	0	6.63e-06	2.73e-09	0.034613	3.84e-08	3.05e-08
bio18xy	-0.44337	-0.76037	-0.12331	-0.73049	-0.69351	-0.11669	-0.89027	-0.62361	-0.62361	-0.60039	-0.21689	0.880198	0.820491	0.95495	-0.68305	0.830222	0.992807	0	0	0	0	5.21e-06	1.35e-09	0.060021	1.69e-08	2.14e-08
bio19xy	-0.29761	-0.37756	0.264723	-0.80274	-0.47091	0.022634	-0.74856	-0.48238	-0.48238	-0.46698	-0.05686	0.989735	0.999088	0.692817	-0.20577	0.999607	0.814661	0.818041	0	6.63e-08	0	0.001395	7.81e-09	0.934232	8.88e-16	4.69e-05
biosmnxy	0.33659	0.572979	0.21045	0.394419	0.503423	0.145122	0.560817	0.439947	0.439947	0.42966	0.216678	-0.56438	-0.51679	-0.84096	0.637208	-0.52203	-0.77733	-0.75901	-0.50406	0	0	0.001574	0.011844	0	0.512079	0.000246
biossdxy	0.225342	0.571744	-0.08435	0.782328	0.466318	-0.08691	0.832456	0.412585	0.412585	0.392569	0.003161	-0.86931	-0.8133	-0.86308	0.64369	-0.82225	-0.93488	-0.92232	-0.81174	0.831981	0	0.019705	0.000211	0.000265	1.63e-09	0.00115
biovmnxy	0.987798	0.455851	0.534618	-0.13405	0.919897	0.917187	0.102827	0.963247	0.963247	0.969397	0.946062	-0.29495	-0.33082	-0.58363	0.1175	-0.32324	-0.42954	-0.43393	-0.31231	0.309068	0.230615	0	0	0.631265	0.008929	0
biovsdxy	0.904823	0.456902	0.327054	0.139512	0.891556	0.74798	0.298964	0.939219	0.939219	0.939375	0.791975	-0.51236	-0.54488	-0.61916	0.113799	-0.53994	-0.54691	-0.55561	-0.53343	0.24834	0.35901	0.938132	0	0.017006	0.497423	0
biowmnxy	0.000757	0.05734	0.085606	-0.0579	0.015181	0.018847	-0.00355	-0.00656	-0.00656	-0.00053	0.028888	-0.02163	-0.00229	-0.33103	0.257888	-0.00884	-0.20946	-0.18687	0.008273	0.731546	0.35373	-0.04809	-0.23587	0	0.000253	0.557407
biowsdxy	-0.298	0.218419	-0.4995	0.905957	-0.04965	-0.5915	0.760834	-0.09362	-0.09362	-0.11922	-0.52401	-0.71534	-0.67457	-0.27718	0.243316	-0.68292	-0.51184	-0.52314	-0.69174	0.065654	0.553281	-0.25769	0.067946	-0.35484	0	0.105776
bioelexy	-0.9802	-0.51922	-0.51543	0.034462	-0.94665	-0.873	-0.20603	-0.97908	-0.97908	-0.98197	-0.91217	0.381505	0.409036	0.651352	-0.18195	0.402932	0.515024	0.519958	0.391653	-0.35548	-0.31744	-0.99388	-0.95991	0.058766	0.161091	0
stormi	bio1xy	bio2xy	bio3xy	bio4xy	bio5xy	bio6xy	bio7xy	bio8xy	bio9xy	bio10xy	bio11xy	bio12xy	bio13xy	bio14xy	bio15xy	bio16xy	bio17xy	bio18xy	bio19xy	biosmnxy	biossdxy	biovmnxy	biovsdxy	biowmnxy	biowsdxy	bioelexy
bio1xy	0	0	0	2.22e-16	0	0	0	0	0	0	0	1.05e-06	0.003469	0	1.05e-06	0.001299	0	0	0.009145	0.003549	4.94e-05	0	0	2.74e-07	1.06e-13	0
bio2xy	0.889081	0	6.66e-16	0	0	1.66e-12	0	0	0	0	0	2.48e-06	0.00787	0	1.66e-09	0.003873	0	0	0.038696	2.77e-08	8.84e-09	4.44e-16	6.8e-13	1.33e-15	6.1e-09	0
bio3xy	0.841161	0.766954	0	3.47e-09	0	0	2.54e-11	0	0	0	0	0.002205	0.188864	0	3.08e-07	0.100704	0	0	0.230031	0.360902	0.005214	0	0	6.26e-07	7.51e-08	0
bio4xy	0.774792	0.962035	0.61477	0	0	6.64e-07	0	0	0	0	6.52e-11	9.56e-07	0.002045	4.44e-16	2.57e-07	0.001269	0	0	0.01962	1.75e-14	9.62e-12	1.37e-09	4.95e-08	9.1e-15	2.19e-06	2.86e-10
bio5xy	0.984611	0.953269	0.831116	0.867355	0	0	0	0	0	0	0	6.8e-07	0.003732	0	4.6e-08	0.001472	0	0	0.013414	7.93e-05	2.79e-06	0	0	6.38e-10	1.43e-12	0
bio6xy	0.946383	0.701666	0.818408	0.534356	0.88022	0	1.55e-08	0	0	0	0	9.96e-05	0.022751	1.27e-11	0.000118	0.009528	0	0	0.025132	0.553527	0.034584	0	0	0.002199	4.41e-13	0
bio7xy	0.819105	0.985765	0.673842	0.990393	0.904616	0.593988	0	0	0	0	3.24e-13	1.69e-06	0.004439	0	1.36e-08	0.002476	0	0	0.030598	1.61e-11	3.67e-10	1.47e-11	1.67e-09	4.44e-16	2.59e-07	2.93e-12
bio8xy	0.994754	0.926223	0.830829	0.832301	0.995948	0.911582	0.869579	0	0	0	0	3.11e-07	0.00197	0	4.5e-07	0.000733	0	0	0.006893	0.00027	4.35e-06	0	0	1.75e-08	4.29e-13	0
bio9xy	0.994754	0.926223	0.830829	0.832301	0.995948	0.911582	0.869579	1	0	0	0	3.11e-07	0.00197	0	4.5e-07	0.000733	0	0	0.006893	0.00027	4.35e-06	0	0	1.75e-08	4.29e-13	0
bio10xy	0.995049	0.923796	0.829602	0.829901	0.995268	0.913495	0.866708	0.999815	0.999815	0	0	4.39e-07	0.002341	0	3.93e-07	0.00089	0	0	0.008042	0.000264	4.91e-06	0	0	1.85e-08	2.44e-13	0
bio11xy	0.986264	0.805814	0.837242	0.663477	0.944655	0.984723	0.716938	0.966241	0.966241	0.967384	0	6.46e-06	0.006715	1.47e-14	1.26e-05	0.002583	0	0	0.011593	0.067196	0.001303	0	0	3.6e-05	8.66e-14	0
bio12xy	-0.52624	-0.51035	-0.34596	-0.5279	-0.53393	-0.43149	-0.51756	-0.54738	-0.54738	-0.54151	-0.49171	0	0	0.017155	0.006637	0	3.98e-05	2.39e-06	0	8.59e-05	1.19e-06	2.72e-05	7.4e-08	0.776373	0.07366	4.78e-06
bio13xy	-0.33124	-0.30268	-0.15236	-0.34833	-0.3288	-0.26104	-0.32292	-0.34951	-0.34951	-0.34405	-0.30843	0.970746	0	0.642418	1.83e-06	0	0.044725	0.00907	0	0.000578	2.07e-05	0.01315	0.000189	0.055712	0.632763	0.004644
bio14xy	-0.8003	-0.86537	-0.77938	-0.77265	-0.84719	-0.68123	-0.8243	-0.81648	-0.81648	-0.81481	-0.74339	0.272708	0.054119	0	6.61e-13	0.458541	0	0	0.903357	0.010344	0.003133	4.35e-14	6.65e-11	3.2e-12	7.76e-08	4.57e-14
bio15xy	0.526223	0.624463	0.547542	0.550545	0.577884	0.42734	0.595805	0.541087	0.541087	0.543425	0.478014	0.308842	0.516012	-0.7104	0	5.77e-06	2.86e-11	7.33e-09	9.89e-08	0.16833	0.213998	1.53e-05	0.004896	0	1.37e-06	4.14e-05
bio16xy	-0.3623	-0.32755	-0.18972	-0.363	-0.35852	-0.2956	-0.34226	-0.37906	-0.37906	-0.37348	-0.3409	0.978405	0.998536	0.086299	0.493979	0	0.022217	0.003749	0	0.000927	3.11e-05	0.00545	5.08e-05	0.070992	0.514603	0.001729
bio17xy	-0.92766	-0.9568	-0.8255	-0.86475	-0.9632	-0.80061	-0.91374	-0.94449	-0.94449	-0.9417	-0.87402	0.452946	0.23095	0.921297	-0.67255	0.262037	0	0	0.11043	0.000688	5.24e-05	0	0	8.22e-13	5.4e-11	0
bio18xy	-0.90968	-0.94502	-0.82143	-0.85445	-0.94674	-0.78039	-0.904	-0.92793	-0.92793	-0.92313	-0.8553	0.511043	0.29744	0.883725	-0.60456	0.328646	0.98001	0	0.026292	0.00072	1.37e-05	0	0	2.34e-11	6.87e-09	0
bio19xy	-0.29713	-0.23768	-0.13932	-0.26722	-0.2825	-0.25681	-0.24825	-0.30749	-0.30749	-0.30189	-0.28816	0.955905	0.993746	0.014162	0.56603	0.994493	0.184586	0.254866	0	0.010428	0.000524	0.019668	0.000237	0.008588	0.83949	0.007619
biosmnxy	0.33048	0.585497	0.106267	0.74192	0.436955	0.069025	0.678722	0.406347	0.406347	0.407011	0.211083	-0.43505	-0.38577	-0.29251	0.159651	-0.37231	-0.38087	-0.3796	-0.2922	0	1.26e-11	0.090388	0.15064	8.69e-06	0.044373	0.051781
biossdxy	0.448051	0.601944	0.317368	0.684102	0.508147	0.242785	0.643345	0.499552	0.499552	0.497162	0.362219	-0.52392	-0.46741	-0.33461	0.144185	-0.45852	-0.44666	-0.47625	-0.3885	0.681256	0	0.001502	0.003489	4.29e-07	0.061998	0.000738
biovmnxy	0.952354	0.767557	0.815931	0.626964	0.90979	0.960426	0.679657	0.93141	0.93141	0.933044	0.968059	-0.46149	-0.28328	-0.73444	0.473954	-0.31582	-0.83734	-0.82221	-0.26712	0.195601	0.357905	0	0	2.83e-05	5.95e-14	0
biovsdxy	0.925136	0.71013	0.776713	0.576764	0.872526	0.951607	0.624409	0.90083	0.90083	0.901555	0.950155	-0.57058	-0.41557	-0.66326	0.319552	-0.44739	-0.78534	-0.78523	-0.40978	0.166473	0.331047	0.97774	0	0.00649	1.09e-11	0
biowmnxy	-0.54949	-0.76278	-0.53538	-0.74716	-0.63658	-0.34605	-0.76832	-0.59221	-0.59221	-0.59144	-0.45524	-0.03312	-0.22041	0.695242	-0.83585	-0.20828	0.708364	0.674741	-0.29947	-0.4857	-0.54192	-0.46058	-0.30965	0	1.36e-05	3.82e-05
biowsdxy	0.726833	0.607095	0.570357	0.512719	0.703082	0.714139	0.550451	0.71438	0.71438	0.719478	0.72858	-0.20639	-0.05569	-0.56985	0.5214	-0.0759	-0.66559	-0.60545	-0.02362	0.231321	0.215132	0.731808	0.682849	-0.47646	0	1.29e-13
bioelexy	-0.9568	-0.77994	-0.81428	-0.64635	-0.91768	-0.95699	-0.69612	-0.93844	-0.93844	-0.93977	-0.96881	0.497703	0.321372	0.734008	-0.45207	0.353588	0.842103	0.830336	0.303858	-0.22397	-0.37889	-0.99879	-0.98238	0.453916	-0.72512	0
vandykei	bio1xy	bio2xy	bio3xy	bio4xy	bio5xy	bio6xy	bio7xy	bio8xy	bio9xy	bio10xy	bio11xy	bio12xy	bio13xy	bio14xy	bio15xy	bio16xy	bio17xy	bio18xy	bio19xy	biosmnxy	biossdxy	biovmnxy	biovsdxy	biowmnxy	biowsdxy	bioelexy
bio1xy	0	0	0	0	0	0	5.62e-06	0	0	0	0	3.34e-05	0.00042	0.313115	0.576419	3.12e-06	2.11e-10	1.35e-06	4.06e-05	0	0	0	0	0.00017	1.07e-11	0
bio2xy	0.67757	0	5.39e-12	0.340977	0	1.71e-10	4.47e-05	0	0	0	4e-13	2.47e-13	3.8e-11	4.59e-12	0.162484	7.4e-13	2.22e-15	6.66e-16	5.37e-12	0.650892	0.586795	1.12e-09	0	0.15768	0.066179	1.66e-12
bio3xy	0.876445	0.529469	0	0	1.77e-08	0	0	0	0	0	0	0.018027	0.017592	0.973114	0.355364	0.002575	2.5e-05	0.004065	0.010841	0	0	0	0	9.86e-14	0	0
bio4xy	-0.6735	-0.07909	-0.87855	0	0.584589	0	0	2.76e-05	2.76e-05	2.49e-06	0	0.272422	0.423014	6.51e-05	0.69021	0.786597	0.455013	0.37352	0.494899	0	0	0	0	0	0	0
bio5xy	0.758728	0.900145	0.444036	-0.04546	0	4.88e-15	6.46e-05	0	0	0	4.44e-16	2.24e-12	5.05e-09	2.7e-07	0.447223	4.29e-12	4.44e-16	1.11e-14	5.99e-11	0.012022	0.265447	1.3e-13	0	0.007822	0.379193	0
bio6xy	0.967458	0.495811	0.914601	-0.81955	0.587763	0	2.44e-14	0	0	0	0	0.012599	0.037086	0.320661	0.674254	0.001602	2.32e-06	0.002587	0.009114	0	0	0	0	9.32e-08	4.88e-15	0
bio7xy	-0.36461	0.329997	-0.62089	0.912615	0.323386	-0.57549	0	0.898825	0.898825	0.720625	4.57e-13	0.00019	0.001316	4.21e-11	0.782468	0.004086	0.038205	0.000229	0.0014	0	0	7.55e-15	1.85e-06	0	0	7.92e-11
bio8xy	0.922764	0.822607	0.659673	-0.33839	0.944295	0.807063	0.010577	0	0	0	0	9.62e-10	4.13e-07	0.000725	0.618557	2.75e-10	8.88e-16	2.99e-12	6.97e-09	3.01e-09	1.42e-06	0	0	0.816839	0.000386	0
bio9xy	0.922764	0.822607	0.659673	-0.33839	0.944295	0.807063	0.010577	1	0	0	0	9.62e-10	4.13e-07	0.000725	0.618557	2.75e-10	8.88e-16	2.99e-12	6.97e-09	3.01e-09	1.42e-06	0	0	0.816839	0.000386	0
bio10xy	0.93816	0.814557	0.689332	-0.37716	0.930661	0.829753	-0.02974	0.998397	0.998397	0	0	2.59e-09	6.75e-07	0.001503	0.577599	5.71e-10	3.33e-15	1.21e-11	1.42e-08	3.66e-10	1.18e-07	0	0	0.494328	6.57e-05	0
bio11xy	0.975354	0.55254	0.941085	-0.81867	0.604516	0.993889	-0.5514	0.817062	0.817062	0.840144	0	0.003336	0.010126	0.731599	0.511617	0.000341	3.97e-07	0.00054	0.002364	0	0	0	0	3.48e-08	4.44e-16	0
bio12xy	-0.33513	-0.55661	-0.19486	-0.09111	-0.53743	-0.20533	-0.3031	-0.47752	-0.47752	-0.46651	-0.24056	0	0	0	1.82e-06	0	0	0	0	0.080931	0.065455	0.06019	1.32e-05	0.037817	0.164147	0.006801
bio13xy	-0.28721	-0.51091	-0.19559	-0.06658	-0.45889	-0.17214	-0.26253	-0.40317	-0.40317	-0.39626	-0.21149	0.983928	0	0	4.06e-11	0	0	0	0	0.038272	0.070379	0.156155	6.63e-05	0.057453	0.073017	0.028493
bio14xy	-0.08377	-0.53095	0.002804	-0.32325	-0.40901	0.082474	-0.50991	-0.27569	-0.27569	-0.2595	0.028528	0.765956	0.707868	0	0.174911	0	0	0	0	1.19e-10	6.68e-08	0.2278	0.661742	0.437046	0.400308	0.5186
bio15xy	-0.04645	-0.1158	-0.07677	0.033147	-0.06316	-0.03495	-0.02297	-0.0414	-0.0414	-0.0463	-0.05456	0.381877	0.510257	-0.11249	0	3.68e-10	0.003095	0.240158	1.27e-10	0.522898	0.758505	0.794518	0.048205	2.59e-05	0.118099	0.818177
bio16xy	-0.37375	-0.54723	-0.24687	-0.02252	-0.53155	-0.25804	-0.2355	-0.4909	-0.4909	-0.48316	-0.29149	0.990146	0.991518	0.678634	0.487837	0	0	0	0	0.345792	0.306976	0.013288	3.85e-07	0.045953	0.041868	0.000933
bio17xy	-0.49362	-0.59379	-0.34008	0.062089	-0.60697	-0.37825	-0.17115	-0.60055	-0.60055	-0.59098	-0.40372	0.779736	0.678056	0.819774	-0.2424	0.712687	0	0	0	0.591394	0.768111	7.3e-06	9.77e-08	0.111323	0.081596	5.42e-07
bio18xy	-0.38623	-0.60241	-0.23563	-0.07393	-0.58177	-0.24676	-0.29946	-0.53484	-0.53484	-0.52193	-0.28199	0.868746	0.789744	0.897798	-0.09748	0.805267	0.962955	0	0	0.136484	0.162189	0.007347	3.73e-05	0.833294	0.390696	0.001
bio19xy	-0.33167	-0.52949	-0.20959	-0.05673	-0.50642	-0.21441	-0.26113	-0.45513	-0.45513	-0.44671	-0.24892	0.990597	0.995698	0.690617	0.498835	0.998582	0.697838	0.799101	0	0.148282	0.141321	0.054111	5.85e-06	0.023988	0.087423	0.005934
biosmnxy	-0.69226	-0.03763	-0.6804	0.808496	-0.20667	-0.82025	0.750473	-0.46481	-0.46481	-0.48788	-0.77789	-0.14443	-0.17109	-0.49953	-0.05311	-0.07831	0.044635	-0.1234	-0.11983	0	0	0	0	8.4e-06	5.29e-07	0
biossdxy	-0.6825	-0.04519	-0.80263	0.93077	-0.09244	-0.82299	0.869147	-0.38553	-0.38553	-0.42008	-0.80521	-0.15235	-0.14968	-0.42744	-0.02557	-0.08483	0.024524	-0.11588	-0.1219	0.931657	0	0	0	4.85e-13	9.25e-13	0
biovmnxy	0.957791	0.475903	0.905288	-0.81802	0.56202	0.985533	-0.58459	0.792279	0.792279	0.816751	0.983279	-0.15539	-0.11756	0.100077	0.021664	-0.20381	-0.36047	-0.22026	-0.15919	-0.81993	-0.83507	0	0	2.83e-09	4.44e-16	0
biovsdxy	0.971008	0.620551	0.84604	-0.66449	0.711189	0.940944	-0.38165	0.886574	0.886574	0.905254	0.948348	-0.35085	-0.32292	-0.03638	-0.16324	-0.40414	-0.42252	-0.33319	-0.36398	-0.67199	-0.67197	0.950946	0	0.000209	9.1e-15	0
biowmnxy	0.305327	-0.11713	0.564261	-0.69952	-0.21857	0.423137	-0.71586	0.019266	0.019266	0.056809	0.435698	0.171488	0.157063	0.064586	0.339496	0.164892	-0.13188	-0.01751	0.18614	-0.35822	-0.5509	0.465513	0.301256	0	0	9.75e-07
biowsdxy	0.523106	0.151947	0.708679	-0.7051	0.073057	0.587952	-0.61383	0.288959	0.288959	0.323093	0.606546	-0.11535	-0.14831	0.069882	-0.12946	-0.16807	-0.14412	-0.07131	-0.14147	-0.3997	-0.54529	0.605246	0.583252	0.722429	0	9.77e-15
bioelexy	-0.97817	-0.54011	-0.88621	0.760703	-0.64139	-0.98491	0.503624	-0.84824	-0.84824	-0.86905	-0.98251	0.222321	0.180716	-0.05366	0.019123	0.270221	0.399353	0.268675	0.225918	0.786262	0.779529	-0.99341	-0.97432	-0.391	-0.58265	0
vehiculum	bio1xy	bio2xy	bio3xy	bio4xy	bio5xy	bio6xy	bio7xy	bio8xy	bio9xy	bio10xy	bio11xy	bio12xy	bio13xy	bio14xy	bio15xy	bio16xy	bio17xy	bio18xy	bio19xy	biosmnxy	biossdxy	biovmnxy	biovsdxy	biowmnxy	biowsdxy	bioelexy
bio1xy	0	0	0	0.000196	0	0	0.002678	0	0	0	0	0	0	0	6.7e-08	0	0	0	0	0	2.18e-13	0	8.8e-07	3.55e-14	0.761634	0
bio2xy	0.419581	0	0	8.64e-06	0	0.021891	0	0	0	0	5.57e-14	1.14e-05	0.097571	0	0	0.057978	0	0	0.0495	0	0	0.000181	0	0.002049	1.26e-06	0.20006
bio3xy	0.436909	0.619565	0	0	6.2e-09	0	7.85e-05	0.100721	0.100721	0.002193	0	4.91e-06	3.11e-12	0	0	3.97e-12	0	1.75e-09	3.41e-12	0	0.057245	0	0	0	0	0.002316
bio4xy	-0.14512	0.172971	-0.64994	0	0	0	0	0	0	0	0	0	0	0.359965	2.22e-16	0	0.045724	1.69e-05	0	0.413982	0	0	0	0	0	3.12e-06
bio5xy	0.698001	0.789778	0.224757	0.466027	0	3.87e-09	0	0	0	0	0	0	0	0	3.84e-10	0	0	0	0	0	0	0	0.285637	2.68e-10	0	0
bio6xy	0.822291	0.089625	0.562462	-0.6364	0.227701	0	0	0	0	0	0	0.002399	0.032141	0	1.1e-12	0.015242	0	1.67e-13	0.032551	1.78e-05	0.10729	0	0.606292	0	6.88e-14	0
bio7xy	0.117224	0.673606	-0.15379	0.840967	0.779416	-0.43258	0	0	0	0	5.4e-14	0	0	0	0.222781	0	0	0	0	0	0	8.3e-11	0.510935	0	0	1.1e-05
bio8xy	0.849429	0.489196	0.064239	0.395146	0.901198	0.429276	0.558238	0	0	0	0	0	0	0	0.336311	0	0	0	0	0	0	0	0	0.001149	0	0
bio9xy	0.849429	0.489196	0.064239	0.395146	0.901198	0.429276	0.558238	1	0	0	0	0	0	0	0.336311	0	0	0	0	0	0	0	0	0.001149	0	0
bio10xy	0.873056	0.514846	0.119562	0.350861	0.905509	0.464771	0.539391	0.997126	0.997126	0	0	0	0	0	0.040746	0	0	0	0	0	0	0	0	0.036382	1.33e-15	0
bio11xy	0.879432	0.28826	0.682772	-0.59284	0.362946	0.970566	-0.28841	0.504083	0.504083	0.545136	0	1.25e-05	0.002438	0	0	0.000886	0	0	0.00222	0	0.373856	0	0.084008	0	7.61e-12	0
bio12xy	-0.4161	-0.17071	0.177564	-0.37303	-0.48991	-0.11852	-0.37736	-0.5975	-0.5975	-0.57553	-0.16994	0	0	0	0.020005	0	0	0	0	0	0	3.25e-05	5.55e-15	2.33e-06	0	3.11e-12
bio13xy	-0.36854	-0.06484	0.268163	-0.38784	-0.41445	-0.0838	-0.32984	-0.55869	-0.55869	-0.53118	-0.11833	0.981116	0	0	1.03e-11	0	0	0	0	4e-08	0	0.001164	0	2.19e-08	0	2.31e-13
bio14xy	-0.54707	-0.63217	-0.44927	-0.03585	-0.63483	-0.33325	-0.37339	-0.54142	-0.54142	-0.56364	-0.45784	0.653133	0.518212	0	0	0	0	0	0	0	0	1.53e-14	0	5.98e-05	0.008248	0.001406
bio15xy	0.209181	0.515952	0.632196	-0.31354	0.241625	0.273525	0.047737	0.037656	0.037656	0.080034	0.349225	0.090949	0.261821	-0.61443	0	2.21e-10	0	0	3.07e-10	0	2.9e-05	5.95e-08	0	0	1.83e-05	0.015583
bio16xy	-0.38433	-0.07417	0.266876	-0.39217	-0.43231	-0.09485	-0.33925	-0.57625	-0.57625	-0.54873	-0.1297	0.985756	0.998028	0.528152	0.244831	0	0	0	0	1.71e-08	0	0.000236	0	1.41e-08	0	1.55e-14
bio17xy	-0.55018	-0.51988	-0.32047	-0.07816	-0.60831	-0.33523	-0.34756	-0.56838	-0.56838	-0.58066	-0.43646	0.764296	0.63553	0.960124	-0.54911	0.651791	0	0	0	0	0	0	1.89e-08	0.001512	3.49e-06	8.65e-08
bio18xy	-0.544	-0.48649	-0.23258	-0.16737	-0.62358	-0.28294	-0.39534	-0.60892	-0.60892	-0.61487	-0.3858	0.834427	0.723785	0.942887	-0.42848	0.735641	0.981011	0	0	0	0	9.46e-14	0.006091	0.133633	1.77e-08	4.59e-08
bio19xy	-0.3725	-0.07684	0.267672	-0.39483	-0.42842	-0.0836	-0.34289	-0.56708	-0.56708	-0.53953	-0.11942	0.985935	0.998448	0.53045	0.242936	0.999433	0.651757	0.737026	0	4.9e-09	0	0.001062	0	8.05e-09	0	4.44e-13
biosmnxy	0.40302	0.764038	0.547431	0.03207	0.605856	0.167306	0.453903	0.394044	0.394044	0.430116	0.339719	-0.32313	-0.21313	-0.78188	0.568579	-0.21874	-0.66829	-0.65458	-0.22674	0	0	0.046828	0	0.00075	0.341214	0.000555
biossdxy	0.282232	0.3882	-0.07456	0.436408	0.5602	-0.06318	0.560264	0.495098	0.495098	0.492568	0.03491	-0.59447	-0.54294	-0.57955	0.163101	-0.55047	-0.59237	-0.64426	-0.55958	0.729063	0	0.041357	0.355621	0.002722	3.82e-05	0.345847
biovmnxy	0.868939	0.146247	0.462772	-0.43278	0.355024	0.899289	-0.25096	0.571807	0.571807	0.600519	0.896434	-0.1621	-0.12701	-0.29504	0.210462	-0.14364	-0.329	-0.28634	-0.12802	0.077525	-0.07955	0	4.57e-09	0	1.53e-05	0
biovsdxy	0.191288	-0.47455	-0.64509	0.385348	0.04191	0.020236	0.02581	0.366572	0.366572	0.326389	-0.06777	-0.29973	-0.41469	0.356918	-0.72381	-0.41007	0.218086	0.107395	-0.40306	-0.50661	0.036068	0.225996	0	1.67e-09	9.69e-09	0
biowmnxy	0.29107	-0.12062	0.508136	-0.73896	-0.24427	0.610179	-0.62019	-0.12716	-0.12716	-0.08204	0.58367	0.183853	0.217121	-0.15663	0.420372	0.219989	-0.1241	-0.05885	0.223606	0.131075	-0.11668	0.48469	-0.23217	0	0	8.44e-15
biowsdxy	-0.01191	-0.18857	0.366622	-0.59963	-0.40524	0.287883	-0.56153	-0.33862	-0.33862	-0.3061	0.264036	0.339621	0.328333	0.103459	0.16706	0.34161	0.180687	0.218532	0.337277	0.037162	-0.15982	0.167727	-0.22126	0.712481	0	0.317058
bioelexy	-0.81341	0.050286	-0.1192	0.181577	-0.34519	-0.76184	0.171402	-0.65049	-0.65049	-0.65548	-0.72028	0.268746	0.281954	0.124909	0.094759	0.295001	0.207906	0.212217	0.278711	0.134247	0.036807	-0.91894	-0.57107	-0.29629	-0.03906	0
asupak	bio1xy	bio2xy	bio3xy	bio4xy	bio5xy	bio6xy	bio7xy	bio8xy	bio9xy	bio10xy	bio11xy	bio12xy	bio13xy	bio14xy	bio15xy	bio16xy	bio17xy	bio18xy	bio19xy	biosmnxy	biossdxy	biovmnxy	biovsdxy	biowmnxy	biowsdxy	bioelexy
bio1xy	0	6.18e-05	0.000351832	0.000161112	9.8e-08	4.66e-05	0.00022423	6.03e-09	6.03e-09	3.92e-09	2.87e-07	0.15826	0.434153	0.000105893	0.000161548	0.40286	0.000303942	0.00066778	0.602048	0.00396555	0.000252363	1.51e-09	2.37e-07	0.000512579	0.0501825	1.78e-08
bio2xy	0.970655	0	0.00489901	1.73e-07	5.76e-06	0.00308342	1.68e-08	1.61e-05	1.61e-05	2.43e-05	0.000458736	0.0402559	0.170933	1.99e-08	0.00494618	0.153747	1.77e-06	1.54e-05	0.274306	0.000350999	1.51e-06	3.56e-05	9.26e-06	4.07e-05	0.123482	1.45e-05
bio3xy	0.947288	0.870652	0	0.00914224	0.00103038	0.000110049	0.00886503	0.000719113	0.000719113	0.000746739	0.000148556	0.337893	0.712133	0.00468678	0.00048196	0.671924	0.00518305	0.00604081	0.895188	0.0557912	0.00736553	0.000652089	0.000998065	0.00301548	0.110291	0.000799811
bio4xy	0.959497	0.995892	0.839437	0	2.22e-05	0.00459346	5.8e-08	4.96e-05	4.96e-05	6.01e-05	0.00085759	0.0398666	0.166077	2.26e-06	0.00595813	0.149718	2.43e-05	9.99e-05	0.267726	0.000112536	9.15e-06	9.99e-05	4.93e-05	0.000228912	0.107619	5.46e-05
bio5xy	0.996601	0.986748	0.924136	0.979172	0	0.000270113	3.52e-05	3.26e-10	3.26e-10	2.88e-09	1.03e-05	0.107808	0.333782	1.54e-05	0.000595066	0.307056	8.05e-05	0.000241968	0.482996	0.00157399	5.39e-05	2.17e-08	1.94e-08	0.000234041	0.062856	1.41e-09
bio6xy	0.973307	0.8897	0.964373	0.873493	0.951789	0	0.00597303	0.000145859	0.000145859	0.000113021	1.72e-06	0.400535	0.811108	0.00395375	7.57e-07	0.770171	0.00656682	0.00970761	0.987625	0.0249527	0.00568969	8.44e-05	0.000272528	0.00716301	0.0201988	0.000165269
bio7xy	0.954723	0.998114	0.841149	0.997146	0.975716	0.861484	0	7.69e-05	7.69e-05	0.00010242	0.00116157	0.0274816	0.131593	9.93e-08	0.00875175	0.117415	2.19e-06	1.57e-05	0.220004	0.000162328	1.2e-06	0.000142289	5.07e-05	6.22e-05	0.144487	7.21e-05
bio8xy	0.998658	0.981308	0.932858	0.972747	0.999493	0.960831	0.96842	0	0	2.14e-11	3.31e-06	0.126481	0.372334	3.62e-05	0.000354675	0.343778	0.000143304	0.000375002	0.52945	0.00226426	0.00010803	1.36e-09	3.57e-08	0.000326028	0.0565808	3.69e-10
bio9xy	0.998658	0.981308	0.932858	0.972747	0.999493	0.960831	0.96842	1	0	2.14e-11	3.31e-06	0.126481	0.372334	3.62e-05	0.000354675	0.343778	0.000143304	0.000375002	0.52945	0.00226426	0.00010803	1.36e-09	3.57e-08	0.000326028	0.0565808	3.69e-10
bio10xy	0.998838	0.978539	0.931994	0.970925	0.998952	0.964053	0.965224	0.999795	0.999795	0	2.16e-06	0.136854	0.392432	5.47e-05	0.000267955	0.363097	0.000208545	0.000522712	0.553673	0.00231264	0.000143732	8.39e-10	9.66e-08	0.000464541	0.0497904	2.2e-09
bio11xy	0.995133	0.942341	0.960588	0.928723	0.983914	0.991152	0.92098	0.988993	0.988993	0.990452	0	0.244093	0.582256	0.000661257	1.93e-05	0.545998	0.00137323	0.00240709	0.76954	0.00922281	0.00116535	1.16e-06	1.12e-05	0.00176173	0.0335804	4.2e-06
bio12xy	-0.549547	-0.728843	-0.391205	-0.729791	-0.610672	-0.346435	-0.7635	-0.586488	-0.586488	-0.573915	-0.466357	0	7.8e-05	0.0324068	0.474024	4.47e-05	0.0227899	0.0178138	0.000637309	0.0253824	0.0273364	0.142562	0.105077	0.0278616	0.96023	0.120768
bio13xy	-0.323682	-0.535963	-0.156044	-0.541101	-0.39427	-0.101436	-0.580223	-0.36617	-0.36617	-0.352041	-0.230869	0.968261	0	0.148663	0.904865	4.73e-11	0.117857	0.0994513	5.38e-07	0.10556	0.13087	0.4034	0.327474	0.131666	0.587983	0.360503
bio14xy	-0.964832	-0.998001	-0.872613	-0.990313	-0.98158	-0.879862	-0.996585	-0.97548	-0.97548	-0.971828	-0.93474	0.74916	0.560232	0	0.00701618	0.132851	1e-07	2.76e-06	0.243378	0.000465744	1.31e-07	6.87e-05	1.62e-05	1.31e-05	0.151897	2.99e-05
bio15xy	0.95946	0.870224	0.94137	0.861604	0.937032	0.993275	0.841858	0.947145	0.947145	0.951919	0.98013	-0.29763	-0.050826	-0.853543	0	0.863668	0.0117626	0.0172026	0.891449	0.029341	0.0103654	0.00025098	0.000758694	0.013308	0.0118844	0.000444836
bio16xy	-0.344836	-0.554525	-0.178745	-0.559039	-0.414646	-0.123836	-0.597957	-0.386847	-0.386847	-0.372777	-0.252684	0.973675	0.999733	0.578701	-0.0729689	0	0.104291	0.0874057	1.6e-06	0.0952629	0.116571	0.373599	0.301059	0.116878	0.615226	0.332522
bio17xy	-0.94983	-0.991075	-0.868111	-0.978548	-0.967931	-0.856864	-0.990412	-0.961063	-0.961063	-0.955817	-0.916346	0.778723	0.597387	0.996573	-0.824681	0.615487	0	1.66e-08	0.198685	0.0010966	1.49e-06	0.000231074	6.88e-05	8.27e-07	0.215797	0.000118693
bio18xy	-0.934523	-0.981568	-0.860942	-0.965511	-0.953546	-0.836046	-0.981465	-0.94614	-0.94614	-0.939737	-0.898675	0.79718	0.622267	0.989632	-0.799661	0.640014	0.998121	0	0.170767	0.00205748	1.07e-05	0.000549941	0.00019756	1.1e-07	0.273345	0.000316038
bio19xy	-0.219158	-0.440812	-0.0560165	-0.446251	-0.291891	0.0066004	-0.487895	-0.262811	-0.262811	-0.248025	-0.124183	0.935551	0.993999	0.46698	0.0580241	0.991363	0.507999	0.536137	0	0.179252	0.218463	0.566354	0.474645	0.214529	0.435764	0.515091
biosmnxy	0.879738	0.94733	0.69481	0.964105	0.912364	0.771486	0.959394	0.900774	0.900774	0.900053	0.838946	-0.770095	-0.613739	-0.942045	0.757914	-0.62829	-0.922513	-0.903971	-0.527341	0	0.000221913	0.00270541	0.00177884	0.00481979	0.102413	0.00211317
biossdxy	0.952882	0.991536	0.851054	0.984527	0.971971	0.863792	0.992152	0.964595	0.964595	0.961024	0.920893	-0.763946	-0.5811	-0.996255	0.832255	-0.59905	-0.991569	-0.983717	-0.489313	0.954882	0	0.000161881	4.43e-05	5.76e-05	0.150949	8.4e-05
biovmnxy	0.999155	0.975611	0.935049	0.965509	0.997943	0.967411	0.961156	0.999184	0.999184	0.999305	0.992234	-0.567223	-0.344466	-0.969594	0.952969	-0.365271	-0.954262	-0.938691	-0.240377	0.894538	0.959432	0	2.55e-08	0.00048495	0.0485179	3.87e-10
biovsdxy	0.995436	0.984468	0.924954	0.972798	0.998019	0.951644	0.97254	0.997573	0.997573	0.996616	0.983439	-0.614403	-0.399008	-0.981284	0.931626	-0.419332	-0.969572	-0.956616	-0.297232	0.908628	0.973765	0.997831	0	0.00020026	0.0657986	1.21e-09
biowmnxy	-0.940135	-0.974494	-0.89054	-0.954407	-0.954065	-0.852488	-0.970584	-0.948627	-0.948627	-0.942095	-0.908929	0.76234	0.580135	0.982567	-0.816939	0.598652	0.993072	0.996467	0.492957	-0.871377	-0.971338	-0.941247	-0.956417	0	0.284103	0.000290397
biowsdxy	0.706346	0.590228	0.607326	0.610928	0.681224	0.78798	0.565	0.693242	0.693242	0.707181	0.745944	0.0212173	0.227467	-0.55659	0.824048	0.211429	-0.491779	-0.441603	0.322611	0.618096	0.557653	0.709918	0.675835	-0.432833	0	0.057872
bioelexy	-0.998074	-0.981952	-0.930391	-0.971846	-0.999173	-0.959148	-0.969093	-0.999471	-0.999471	-0.999041	-0.988073	0.593658	0.374645	0.977005	-0.942938	0.395213	0.963455	0.949164	0.271692	-0.90309	-0.967462	-0.999463	-0.999216	0.950596	-0.690707	0

## Sheet: S2
Table S2.
Model evaluations for each species/group.
elongatus
settings	features	rm	train.AUC	avg.test.AUC	var.test.AUC	avg.diff.AUC	var.diff.AUC	avg.test.orMTP	var.test.orMTP	avg.test.or10pct	var.test.or10pct	AICc	delta.AICc	w.AIC	parameters
LQHP_3	LQHP	3	0.9964	0.996221	2.32666e-07	0.000650569	4.2324e-07	0.00740741	0.000109739	0.106085	0.00240209	5725.27	0	1	33
LQH_3	LQH	3	0.996	0.995605	2.80802e-07	0.000669193	4.47819e-07	0.00740741	0.000109739	0.11336	0.00242046	5773.98	48.7132	2.64285e-11	37
H_3	H	3	0.9955	0.994319	5.4952e-07	0.000682725	4.66113e-07	0.00727513	3.49934e-08	0.127778	0.00154321	5836.73	111.461	6.26109e-25	39
LQHP_2	LQHP	2	0.9967	0.996081	4.78073e-07	0.000886429	7.85756e-07	0.00740741	0.000109739	0.13545	0.00494723	5914.72	189.45	7.26719e-42	45
LQH_2	LQH	2	0.9963	0.995585	3.86766e-07	0.000727619	5.29429e-07	0.0148148	0.000438957	0.127778	0.00154321	5916.07	190.802	3.69716e-42	50
LQ_1	LQ	1	0.9937	0.993331	9.15996e-07	0.000768148	5.90052e-07	0.00740741	0.000109739	0.0986772	0.00148498	5946.29	221.026	1.01091e-48	8
H_2	H	2	0.9959	0.994639	3.65049e-07	0.000763122	5.82355e-07	0.00740741	0.000109739	0.131349	0.00117189	5988.18	262.909	8.13086e-58	56
LQ_2	LQ	2	0.9921	0.992126	1.49748e-06	0.0010005	1.00101e-06	0.00740741	0.000109739	0.106085	0.00240209	6073.36	348.092	2.58655e-76	9
LQ_3	LQ	3	0.9915	0.991396	1.66523e-06	0.00109758	1.20468e-06	0.00740741	0.000109739	0.113492	0.00353867	6139.77	414.504	9.80646e-91	8
L_1	L	1	0.9907	0.990577	1.3126e-06	0.0010839	1.17484e-06	0.00357143	2.55102e-05	0.113492	0.00353867	6211.63	486.358	2.44756e-106	6
L_2	L	2	0.9904	0.990364	9.09273e-07	0.000976415	9.53387e-07	0.00357143	2.55102e-05	0.113492	0.00353867	6237.03	511.761	7.45503e-112	6
L_3	L	3	0.9899	0.989903	8.3863e-07	0.000943624	8.90427e-07	0.00357143	2.55102e-05	0.113492	0.00353867	6271.09	545.825	2.98885e-119	6
LQHP_1	LQHP	1	0.9952	0.941393	0.00230572	0.0313568	0.000777341	0.00357143	2.55102e-05	0.161508	0.0137569	6470.69	745.426	1.35748e-162	57
LQH_1	LQH	1	0.9933	0.825651	0.0266467	0.0313589	0.000734774	0.00357143	2.55102e-05	0.0428571	0.00367347	6754.16	1028.89	3.79132e-224	66
H_1	H	1	0.9889	0.980679	6.52299e-06	0.00700973	4.91363e-05	0.0109788	2.94295e-05	0.143386	0.0148758	7153.03	1427.77	9.21432682753111e-311	75
LQHPT_1	LQHPT	1	0.9904	0.972046	0.000526005	0.0110835	0.000122845	0	0	0.149868	0.00365083	NA	NA	NA	34
LQHPT_2	LQHPT	2	0.9914	0.989968	3.00867e-05	0.00444138	1.97259e-05	0.0037037	2.74348e-05	0.172222	0.0104321	NA	NA	NA	38
LQHPT_3	LQHPT	3	0.9912	0.992603	1.36077e-05	0.00233743	5.4636e-06	0.00740741	0.000109739	0.132275	0.0112897	NA	NA	NA	33
stormi
settings	features	rm	train.AUC	avg.test.AUC	var.test.AUC	avg.diff.AUC	var.diff.AUC	avg.test.orMTP	var.test.orMTP	avg.test.or10pct	var.test.or10pct	AICc	delta.AICc	w.AIC	parameters
LQ_1	LQ	1	0.9993	0.99909	0.000353335	0.00070937	0.000302478	0.015873	0.015873	0.126984	0.112647	1161.87	0	0.999184	11
LQH_3	LQH	3	0.9988	0.998576	0.00118016	0.00119852	0.00103109	0.015873	0.015873	0.111111	0.100358	1176.19	14.3249	0.000774504	17
H_3	H	3	0.9989	0.998714	0.00086101	0.00105151	0.000745844	0.015873	0.015873	0.111111	0.100358	1182.03	20.1632	4.18087e-05	26
LQHP_3	LQHP	3	0.9987	0.998413	0.0015157	0.00134019	0.00132876	0.015873	0.015873	0.111111	0.100358	1205.64	43.7691	3.12833e-10	16
H_2	H	2	0.9982	0.997814	0.00265972	0.00183536	0.00230108	0.015873	0.015873	0.111111	0.100358	1277.84	115.969	6.5654e-26	29
LQ_2	LQ	2	0.9987	0.998705	0.000520513	0.00083766	0.000441848	0.015873	0.015873	0.126984	0.112647	1280.31	118.439	1.9093e-26	10
LQ_3	LQ	3	0.9983	0.998229	0.000766269	0.00102954	0.00065298	0.015873	0.015873	0.126984	0.112647	1328.15	166.279	7.80757e-37	10
LQHPT_3	LQHPT	3	0.9977	0.988656	0.281024	0.0107907	0.280207	0.015873	0.015873	0.142857	0.124424	1481.93	320.059	3.1601e-70	37
L_2	L	2	0.9688	0.968617	0.00693626	0.00443461	0.00308083	0.015873	0.015873	0.111111	0.100358	1671.3	509.434	2.38439e-111	5
L_3	L	3	0.969	0.968798	0.00664568	0.00433592	0.00290356	0.015873	0.015873	0.126984	0.112647	1671.48	509.615	2.17803e-111	5
L_1	L	1	0.9687	0.968357	0.00727872	0.00456175	0.00340761	0.015873	0.015873	0.111111	0.100358	1672.33	510.461	1.4271e-111	6
LQH_2	LQH	2	0.999	0.967695	0.921196	0.0263603	0.624848	0	0	0.0634921	0.0604199	1745.35	583.481	1.98743e-127	36
LQHPT_2	LQHPT	2	0.9971	0.981663	0.50271	0.0169101	0.493296	0.015873	0.015873	0.15873	0.135689	1818.67	656.806	2.37762e-143	44
H_1	H	1	0.8889	0.872972	2.93691	0.0980561	1.75278	0	0	0	0	NA	NA	NA	62
LQH_1	LQH	1	0.8889	0.872973	2.93707	0.0984414	1.76716	0	0	0	0	NA	NA	NA	65
LQHP_1	LQHP	1	0.8968	0.857091	3.16358	0.112271	1.9564	0	0	0	0	NA	NA	NA	72
LQHPT_1	LQHPT	1	0.9951	0.942707	1.56828	0.0522828	1.35406	0.015873	0.015873	0.142857	0.124424	NA	NA	NA	59
LQHP_2	LQHP	2	0.9989	0.959637	1.13555	0.0339001	0.82845	0	0	0.0793651	0.0742448	NA	NA	NA	29
elongatus-stormi-asupak
settings	features	rm	train.AUC	avg.test.AUC	var.test.AUC	avg.diff.AUC	var.diff.AUC	avg.test.orMTP	var.test.orMTP	avg.test.or10pct	var.test.or10pct	AICc	delta.AICc	w.AIC	parameters
LQHP_3	LQHP	3	0.9952	0.994715	8.78149e-07	0.000411214	1.69097e-07	0.00574713	6.60589e-05	0.104598	4.22777e-05	7456.08	0	0.983039	31
LQH_2	LQH	2	0.9953	0.994559	1.00575e-06	0.000500663	2.50663e-07	0.00574713	6.60589e-05	0.0843475	3.02294e-05	7464.54	8.46806	0.014248	38
LQHP_2	LQHP	2	0.9955	0.994987	7.96698e-07	0.000383168	1.46817e-07	0.00862069	0.000148633	0.0960446	0.000193562	7468.62	12.548	0.00185267	39
LQH_3	LQH	3	0.9949	0.994231	1.05076e-06	0.000533009	2.84098e-07	0.00574713	6.60589e-05	0.0902975	0.000485775	7470.16	14.0818	0.000860505	29
H_2	H	2	0.9947	0.994011	6.49081e-07	0.000470362	2.2124e-07	0.00574713	6.60589e-05	0.0931034	9.51249e-05	7540.8	84.7223	3.93877e-19	39
H_3	H	3	0.9945	0.993565	7.38705e-07	0.000526391	2.77088e-07	0.00574713	6.60589e-05	0.0930358	2.34063e-06	7543.01	86.9382	1.30073e-19	34
LQ_1	LQ	1	0.9931	0.993297	5.72954e-07	0.000577819	3.33875e-07	0.00574713	6.60589e-05	0.113083	0.00123483	7629.9	173.823	1.768e-38	11
LQHPT_3	LQHPT	3	0.9954	0.994643	9.39998e-07	0.00044027	1.93838e-07	0.0114943	0.000264236	0.0990534	0.000691447	7689.6	233.524	1.92089e-51	37
LQHP_1	LQHP	1	0.996	0.995172	2.28085e-07	0	0	0	0	0.0927654	0.000983652	7712.31	256.229	2.25457e-56	58
H_1	H	1	0.9958	0.994565	4.05151e-07	0	0	0	0	0.0783976	0.000121971	7757.35	301.271	3.73552e-66	54
LQH_1	LQH	1	0.9958	0.994921	3.51623e-07	0.000196067	3.84421e-08	0.00287356	1.65147e-05	0.0841447	0.000367555	7758.09	302.009	2.58252e-66	53
LQ_2	LQ	2	0.9907	0.99041	2.44721e-06	0.00107171	1.14856e-06	0.00287356	1.65147e-05	0.133198	0.00404331	7863.13	407.051	4.00531e-89	10
L_1	L	1	0.9889	0.988738	1.78308e-06	0.00107032	1.14559e-06	0.00294118	1.7301e-05	0.112948	0.00266119	7893.75	437.672	8.9813e-96	6
L_2	L	2	0.9883	0.988132	2.62484e-06	0.00115631	1.33706e-06	0.00294118	1.7301e-05	0.110074	0.00225843	7971.14	515.062	1.40666e-112	6
LQ_3	LQ	3	0.9893	0.989151	4.09125e-06	0.00127386	1.62272e-06	0.00287356	1.65147e-05	0.130189	0.0057714	7991.43	535.355	5.51673e-117	8
L_3	L	3	0.9873	0.987238	4.18763e-06	0.00129343	1.67296e-06	0.00581474	9.1431e-09	0.104327	0.00155199	8070.66	614.585	3.4437e-134	6
LQHPT_2	LQHPT	2	0.992	0.991772	4.62924e-06	0.000506126	2.56163e-07	0.00287356	1.65147e-05	0.142292	0.000331806	8548.41	1092.34	6.23179e-238	50
LQHPT_1	LQHPT	1	0.9889	0.991627	4.10661e-06	0.000611684	3.6935e-07	0.00287356	1.65147e-05	0.145571	0.000732262	8902.92	1446.84	6.53757480155586e-315	50
idahoensis
settings	features	rm	train.AUC	avg.test.AUC	var.test.AUC	avg.diff.AUC	var.diff.AUC	avg.test.orMTP	var.test.orMTP	avg.test.or10pct	var.test.or10pct	AICc	delta.AICc	w.AIC	parameters
LQHPT_2	LQHPT	2	0.9777	0.96782	0.857852	0.0246345	0.783342	0.00892857	0.00892857	0.133929	0.117037	2724.38	0	0.999991	32
LQHPT_1	LQHPT	1	0.98	0.966586	0.877975	0.0268178	0.801013	0.00892857	0.00892857	0.133929	0.117037	2747.83	23.4457	8.1062e-06	50
LQHPT_3	LQHPT	3	0.9769	0.967493	0.88794	0.0243967	0.812167	0.00892857	0.00892857	0.142857	0.123552	2752.96	28.5729	6.24411e-07	30
LQHP_1	LQHP	1	0.9796	0.974945	0.370327	0.0158653	0.329115	0.00892857	0.00892857	0.116071	0.103523	2797.54	73.1602	1.29854e-16	37
LQH_1	LQH	1	0.9779	0.974379	0.41433	0.0163269	0.367794	0.00892857	0.00892857	0.107143	0.0965251	2800.41	76.0255	3.09935e-17	36
H_1	H	1	0.9782	0.975117	0.37569	0.0156537	0.331893	0.00892857	0.00892857	0.107143	0.0965251	2815.23	90.8459	1.87529e-20	39
LQHP_2	LQHP	2	0.9759	0.972589	0.436639	0.0170209	0.384427	0.00892857	0.00892857	0.116071	0.103523	2822.35	97.9663	5.332e-22	27
H_2	H	2	0.9758	0.973337	0.406459	0.016246	0.356634	0.00892857	0.00892857	0.107143	0.0965251	2828.42	104.04	2.5583e-23	27
LQH_2	LQH	2	0.9756	0.972562	0.44069	0.0171633	0.386834	0.00892857	0.00892857	0.116071	0.103523	2840.39	116.004	6.45607e-26	31
LQHP_3	LQHP	3	0.9736	0.970762	0.475754	0.0179043	0.415141	0.00892857	0.00892857	0.107143	0.0965251	2845.56	121.182	4.84997e-27	17
LQH_3	LQH	3	0.973	0.969835	0.523335	0.0187016	0.459463	0.00892857	0.00892857	0.107143	0.0965251	2859.68	135.296	4.17659e-30	21
H_3	H	3	0.9744	0.972078	0.435084	0.0166115	0.382253	0.00892857	0.00892857	0.107143	0.0965251	2864.9	140.514	3.07395e-31	24
LQ_1	LQ	1	0.9413	0.935339	1.14546	0.0276762	1.00197	0.0178571	0.0176963	0.107143	0.0965251	3035.15	310.765	3.29779e-68	10
LQ_2	LQ	2	0.932	0.927152	1.27116	0.0262381	1.13422	0.0267857	0.0263031	0.116071	0.103523	3072.62	348.238	2.40534e-76	9
LQ_3	LQ	3	0.9213	0.917012	1.36833	0.0285832	1.19194	0.0178571	0.0176963	0.107143	0.0965251	3103.33	378.946	5.16321e-83	9
L_1	L	1	0.8758	0.874371	1.59545	0.0347781	1.21746	0.00892857	0.00892857	0.107143	0.0965251	3163.39	439.007	4.68551e-96	5
L_2	L	2	0.8743	0.872888	1.59346	0.0349777	1.20695	0.00892857	0.00892857	0.107143	0.0965251	3163.8	439.417	3.81721e-96	5
L_3	L	3	0.8727	0.87127	1.59284	0.0352104	1.19559	0.00892857	0.00892857	0.107143	0.0965251	3164.71	440.325	2.42467e-96	5
larselli
settings	features	rm	train.AUC	avg.test.AUC	var.test.AUC	avg.diff.AUC	var.diff.AUC	avg.test.orMTP	var.test.orMTP	avg.test.or10pct	var.test.or10pct	AICc	delta.AICc	w.AIC	parameters
LQH_3	LQH	3	0.9978	0.995955	4.55875e-06	0.00177537	3.15192e-06	0.0714286	0.0102041	0.126481	0.020845	1633.46	0	0.836559	21
H_3	H	3	0.9977	0.996877	4.77811e-08	0.000376411	2.55254e-11	0.0285714	0.00163265	0.0916376	7.0172e-05	1636.73	3.27407	0.162758	26
LQHP_3	LQHP	3	0.9981	0.996801	8.2528e-07	0.00130113	1.69295e-06	0.0714286	0.0102041	0.14878	0.00524688	1648.34	14.8816	0.000490894	21
LQHPT_3	LQHPT	3	0.9982	0.996647	1.25136e-06	0.00142474	2.02988e-06	0.0550523	0.00188032	0.177352	0.0127332	1650.6	17.1442	0.000158373	22
LQ_3	LQ	3	0.9966	0.995791	4.75088e-06	0.00222782	4.96319e-06	0.0857143	0.0146939	0.142857	0.0408163	1654.92	21.4577	1.83234e-05	8
LQ_1	LQ	1	0.9973	0.884566	0.0129177	0.0228291	0.00052117	0	0	0	0	1655.5	22.0428	1.36765e-05	16
LQ_2	LQ	2	0.9967	0.995555	6.12028e-06	0.00235319	5.53749e-06	0.0857143	0.0146939	0.128571	0.0330612	1659.5	26.0415	1.85203e-06	11
LQH_2	LQH	2	0.998	0.995955	3.66863e-06	0.00192268	3.69671e-06	0.069338	0.0040406	0.163066	0.00858187	1665.58	32.1208	8.86247e-08	29
LQHP_2	LQHP	2	0.9982	0.996133	1.62896e-06	0.00165345	2.27684e-06	0.0550523	0.00188032	0.177352	0.0127332	1677.65	44.1882	2.12397e-10	29
H_2	H	2	0.9978	0.996469	2.20631e-08	0.00122951	4.3367e-11	0.0651568	0.000128446	0.154704	0.00326725	1709.11	75.6534	3.12301e-17	37
L_3	L	3	0.9922	0.991621	1.21743e-05	0.00357575	1.2786e-05	0.0714286	0.0102041	0.142857	0.0408163	1719.48	86.0274	1.74539e-19	6
LQHPT_2	LQHPT	2	0.9982	0.996177	7.22233e-07	0.00164085	3.48738e-07	0.038676	0.000204203	0.158885	0.000314681	1724.68	91.2244	1.29829e-20	33
L_2	L	2	0.9921	0.991543	1.3021e-05	0.00366456	1.3429e-05	0.0714286	0.0102041	0.142857	0.0408163	1725.25	91.788	9.79463e-21	6
L_1	L	1	0.9921	0.991315	1.48638e-05	0.00389073	1.51378e-05	0.0714286	0.0102041	0.142857	0.0408163	1734.3	100.842	1.05916e-22	7
LQHP_1	LQHP	1	0.9984	0.925762	0.00485383	0.0180347	0.000226996	0.0487805	0.00475907	0.0853659	0.0145747	1894.72	261.265	1.54689e-57	47
LQH_1	LQH	1	0.9982	0.911565	0.00703813	0.0322098	0.000868048	0.0365854	0.00267698	0.0609756	0.00743605	1898.32	264.864	2.55839e-58	50
H_1	H	1	0.9979	0.925422	0.00488706	0.0364267	0.0011151	0.0487805	0.00475907	0.203833	0.0134092	1966.06	332.602	4.99993e-73	50
LQHPT_1	LQHPT	1	0.9971	0.974044	8.63766e-05	0.0229426	6.33003e-05	0.089547	0.00210006	0.207666	0.00262623	2953.07	1319.61	2.35748e-287	67
vandykei
settings	features	rm	train.AUC	avg.test.AUC	var.test.AUC	avg.diff.AUC	var.diff.AUC	avg.test.orMTP	var.test.orMTP	avg.test.or10pct	var.test.or10pct	AICc	delta.AICc	w.AIC	parameters
LQHPT_3	LQHPT	3	0.9957	0.992967	1.87192e-06	0.00136614	1.86634e-06	0.0518707	0.00197979	0.140816	0.00700541	2428.45	0	0.901609	19
LQHP_3	LQHP	3	0.995	0.992913	1.7513e-06	0.00136418	1.861e-06	0.0416667	0.00347222	0.120408	0.0126697	2433.65	5.19984	0.0669711	13
LQHP_2	LQHP	2	0.9953	0.993268	2.42242e-06	0.00151253	2.28776e-06	0.0416667	0.00347222	0.122279	0.00745528	2435.16	6.71375	0.0314157	17
LQHPT_2	LQHPT	2	0.9962	0.993351	1.47457e-06	0.00163753	2.3343e-06	0.0454082	4.21699e-05	0.188095	0.00409297	2453.22	24.7685	3.77236e-06	29
LQH_2	LQH	2	0.9948	0.993391	2.64007e-06	0.0014034	1.96954e-06	0.025	0.00125	0.120408	0.0126697	2463.01	34.5575	2.8246e-08	20
LQH_1	LQH	1	0.9953	0.994002	1.87657e-06	0.00134131	1.79911e-06	0.0185374	6.9994e-06	0.138946	0.0120811	2472.63	44.1773	2.30165e-10	28
LQH_3	LQH	3	0.9942	0.992802	1.2883e-06	0.00126871	1.60962e-06	0.025	0.00125	0.101871	0.0132723	2478.89	50.4365	1.00662e-11	20
LQ_1	LQ	1	0.9933	0.992982	6.86305e-07	0.00108048	1.16743e-06	0.025	0.00125	0.130612	0.00962932	2479.82	51.3659	6.32482e-12	12
H_1	H	1	0.9953	0.99385	1.43234e-06	0.0013366	1.7865e-06	0.0185374	6.9994e-06	0.179762	0.00272392	2486.32	57.8653	2.45312e-13	31
LQHP_1	LQHP	1	0.9959	0.993725	2.10324e-06	0.00139007	1.91521e-06	0.0185374	6.9994e-06	0.171429	0.00163265	2488.76	60.3111	7.2216e-14	39
H_3	H	3	0.9939	0.992572	3.49219e-06	0.00171976	2.95758e-06	0.0333333	0.00222222	0.0954082	0.00596054	2490.01	61.5574	3.87251e-14	19
LQ_2	LQ	2	0.9926	0.991814	3.80655e-07	0.000636361	4.04955e-07	0.025	0.00125	0.112075	0.0101555	2493.76	65.3088	5.93456e-15	10
H_2	H	2	0.9943	0.993153	3.025e-06	0.00159027	2.52897e-06	0.025	0.00125	0.130612	0.00962932	2493.99	65.5397	5.28746e-15	24
LQ_3	LQ	3	0.9919	0.9908	2.31986e-07	0.000612262	3.74865e-07	0.0416667	0.00347222	0.137075	0.0185314	2514.25	85.7962	2.11156e-19	10
L_1	L	1	0.9873	0.986319	1.9244e-06	0.00135457	1.83487e-06	0.0333333	0.00222222	0.110204	0.0161266	2622.78	194.331	5.71016e-43	10
L_2	L	2	0.9847	0.983672	6.22435e-07	0.00122874	1.50981e-06	0.025	0.00125	0.118537	0.0192587	2653.21	224.759	1.40989e-49	9
L_3	L	3	0.9831	0.982651	7.88049e-07	0.00112956	1.2759e-06	0.025	0.00125	0.112075	0.0101555	2668.65	240.205	6.24001e-53	8
LQHPT_1	LQHPT	1	0.9961	0.990908	1.53587e-06	0.0042902	9.05293e-06	0.0870748	0.0042797	0.14915	0.00911709	3107.28	678.827	3.54426e-148	76
larselli-vandykei
settings	features	rm	train.AUC	avg.test.AUC	var.test.AUC	avg.diff.AUC	var.diff.AUC	avg.test.orMTP	var.test.orMTP	avg.test.or10pct	var.test.or10pct	AICc	delta.AICc	w.AIC	parameters
LQHPT_2	LQHPT	2	0.9924	0.989343	1.25015e-07	0.0029585	9.59108e-07	0.0376591	7.56478e-06	0.146688	0.00013038	4290.03	0	0.999069	42
LQHP_2	LQHP	2	0.992	0.990093	2.94963e-07	0.00115353	3.40273e-12	0.0119048	0.000283447	0.111033	0.00202561	4304.02	13.989	0.000916057	35
LQHPT_3	LQHPT	3	0.9914	0.989581	7.31083e-08	0.00158147	5.51268e-07	0.0238095	0.00113379	0.134842	0.00619031	4312.34	22.3151	1.42537e-05	30
LQH_2	LQH	2	0.9913	0.989423	1.11898e-07	0.000641048	3.43759e-07	0.0119048	0.000283447	0.117987	0.00473946	4317.46	27.4306	1.10438e-06	30
LQHP_3	LQHP	3	0.9906	0.989797	5.46592e-08	0.000562388	2.92505e-10	0.0119048	0.000283447	0.117987	0.00473946	4329.98	39.9553	2.10578e-09	23
LQH_3	LQH	3	0.9905	0.989232	1.49923e-09	0.00038628	1.49212e-07	0.0119048	0.000283447	0.10508	0.00133874	4331.27	41.243	1.1061e-09	21
LQ_1	LQ	1	0.9901	0.9901	3.72713e-09	0.000651609	1.23405e-07	0.0119048	0.000283447	0.108027	1.56297e-06	4334.93	44.901	1.77606e-10	14
LQHP_1	LQHP	1	0.9931	0.990028	3.26935e-07	0.00261103	7.25993e-08	0.0366572	0.000330127	0.157591	0.000164744	4335.8	45.7677	1.1515e-10	65
H_2	H	2	0.9915	0.988749	8.94043e-07	0.00134612	1.05738e-06	0.0119048	0.000283447	0.131836	0.00105116	4352.51	62.4817	2.70307e-14	43
LQH_1	LQH	1	0.9925	0.989793	1.13676e-07	0.00234491	8.55549e-08	0.0317067	0.000124732	0.136787	0.000646202	4357.37	67.346	2.37468e-15	65
H_1	H	1	0.9925	0.98971	1.85193e-08	0.0023663	4.12281e-09	0.0267562	1.73664e-05	0.126886	0.00155414	4367.53	77.4989	1.48222e-17	67
LQ_2	LQ	2	0.9885	0.988328	2.44258e-07	0.000240264	5.77268e-08	0.0119048	0.000283447	0.0981259	0.000162612	4380.95	90.9175	1.80763e-20	10
H_3	H	3	0.9901	0.987836	1.9165e-06	0.00141533	2.00316e-06	0.0119048	0.000283447	0.128831	0.000191419	4391.15	101.124	1.09826e-22	36
LQ_3	LQ	3	0.9879	0.987745	3.13839e-07	0.000289916	8.40515e-08	0.0119048	0.000283447	0.104078	0.000448163	4401.97	111.942	4.91639e-25	8
L_1	L	1	0.9829	0.982721	4.59788e-07	0.00051867	2.69019e-07	0	0	0.140794	0.0075858	4502.6	212.567	6.9385e-47	8
L_2	L	2	0.9821	0.981894	3.30774e-07	0.000506318	2.56358e-07	0	0	0.12889	0.00493655	4520.72	230.688	8.06184e-51	8
L_3	L	3	0.9816	0.981428	9.94797e-07	0.000552346	3.05086e-07	0	0	0.116985	0.0028542	4529.5	239.473	9.97085e-53	7
LQHPT_1	LQHPT	1	0.9932	0.982873	5.0116e-05	0.0102671	2.81724e-05	0.0376591	7.56478e-06	0.224953	0.00101898	4936.07	646.044	5.16363e-141	94
larselli-vandykei-idahoensis
settings	features	rm	train.AUC	avg.test.AUC	var.test.AUC	avg.diff.AUC	var.diff.AUC	avg.test.orMTP	var.test.orMTP	avg.test.or10pct	var.test.or10pct	AICc	delta.AICc	w.AIC	parameters
LQHPT_2	LQHPT	2	0.9837	0.980327	9.39441e-06	0.00375676	1.41132e-05	0.00316456	2.00288e-05	0.129474	0.00165361	7213.49	0	0.979971	55
LQHPT_3	LQHPT	3	0.9822	0.978734	1.0499e-05	0.00367906	1.35355e-05	0.00316456	2.00288e-05	0.126742	0.000708985	7221.27	7.78064	0.0200294	32
LQH_2	LQH	2	0.982	0.978497	1.28619e-05	0.00372556	1.38798e-05	0.00316456	2.00288e-05	0.114083	7.61316e-05	7277.11	63.62	1.50077e-14	51
LQHP_2	LQHP	2	0.9825	0.979284	1.04281e-05	0.00343106	1.17722e-05	0.00316456	2.00288e-05	0.114516	7.00766e-07	7296.36	82.8729	9.89901e-19	62
LQHP_3	LQHP	3	0.9806	0.97728	1.08773e-05	0.00301857	9.11178e-06	0.00316456	2.00288e-05	0.116815	0.000518161	7301.12	87.6263	9.19191e-20	40
H_2	H	2	0.9815	0.977403	8.43271e-06	0.0038996	1.52069e-05	0.0126582	0.000320461	0.124442	9.15971e-06	7302.48	88.9947	4.63733e-20	54
LQH_3	LQH	3	0.9802	0.976578	1.12054e-05	0.00347694	1.20891e-05	0.00316456	2.00288e-05	0.123577	0.000490685	7314.06	100.573	1.41898e-22	39
H_1	H	1	0.9845	0.979801	9.07916e-06	0.00406388	1.65151e-05	0.0126582	0.000320461	0.132206	0.00299235	7330.86	117.373	3.19148e-26	90
LQH_1	LQH	1	0.9846	0.980012	1.08485e-05	0.00403021	1.62426e-05	0.00949367	0.00018026	0.122712	0.00170374	7350.6	137.115	1.6484e-30	95
H_3	H	3	0.9792	0.975195	1.59032e-05	0.00430929	1.857e-05	0.00949367	0.00018026	0.114083	7.61316e-05	7364.96	151.469	1.2595e-33	44
LQHP_1	LQHP	1	0.9847	0.980655	1.094e-05	0.00379101	1.43718e-05	0.00949367	0.00018026	0.134505	0.00613131	7373.9	160.412	1.43937e-35	101
LQ_1	LQ	1	0.9735	0.972499	1.29331e-05	0.00369734	1.36703e-05	0.00316456	2.00288e-05	0.0906338	3.70297e-05	7453.63	240.138	7.01301e-53	16
LQ_2	LQ	2	0.9727	0.971756	8.21609e-06	0.00290288	8.42673e-06	0.00316456	2.00288e-05	0.10459	2.20969e-05	7487.9	274.413	2.53043e-60	13
LQ_3	LQ	3	0.9718	0.970621	5.88352e-06	0.0026907	7.23989e-06	0.00316456	2.00288e-05	0.108187	9.58017e-05	7529.67	316.186	2.14968e-69	11
LQHPT_1	LQHPT	1	0.9877	0.977842	2.51692e-07	0.00858435	3.31934e-06	0.00359712	2.58786e-05	0.199822	0.0023605	7630.34	416.849	2.97529e-91	125
L_1	L	1	0.9634	0.960341	5.78872e-06	0.00388979	1.51305e-05	0.0253165	0.00128185	0.110054	0.000546386	7673.55	460.065	1.22868e-100	11
L_2	L	2	0.9625	0.961025	1.34139e-06	0.00339056	1.14959e-05	0.0221519	0.000981413	0.125307	0.000259159	7732.05	518.562	2.43762e-113	11
L_3	L	3	0.9608	0.958917	7.27638e-08	0.0037791	1.42816e-05	0.0189873	0.000721038	0.123008	0.00157599	7795.98	582.491	3.19786e-127	10
dunni
settings	features	rm	train.AUC	avg.test.AUC	var.test.AUC	avg.diff.AUC	var.diff.AUC	avg.test.orMTP	var.test.orMTP	avg.test.or10pct	var.test.or10pct	AICc	delta.AICc	w.AIC	parameters
LQH_2	LQH	2	0.9877	0.987071	0.0409452	0.00508081	0.0207898	0.00338983	0.00338983	0.115254	0.102318	6947.57	0	0.628734	31
LQHP_1	LQHP	1	0.9885	0.987611	0.0420208	0.00517113	0.0233716	0.00338983	0.00338983	0.115254	0.102318	6948.98	1.40596	0.31129	45
LQH_1	LQH	1	0.9885	0.987492	0.0422453	0.00519404	0.0236009	0.00338983	0.00338983	0.118644	0.104923	6953.24	5.66567	0.0369983	46
LQHPT_3	LQHPT	3	0.9883	0.987178	0.0405848	0.00516102	0.0221756	0.00338983	0.00338983	0.118644	0.104923	6954.32	6.75101	0.0215032	39
LQHP_2	LQHP	2	0.9875	0.986752	0.0426444	0.00525994	0.0216562	0.00338983	0.00338983	0.111864	0.0996887	6961.36	13.7909	0.000636522	34
H_2	H	2	0.9876	0.986984	0.0410158	0.00512988	0.0203309	0.00338983	0.00338983	0.115254	0.102318	6962.35	14.7846	0.000387277	34
H_1	H	1	0.9885	0.987531	0.0426169	0.00522791	0.0237856	0.00338983	0.00338983	0.115254	0.102318	6962.47	14.9044	0.000364771	48
LQHPT_2	LQHPT	2	0.9895	0.988064	0.0440221	0.00542267	0.0265734	0.00338983	0.00338983	0.132203	0.115116	6965.79	18.2229	6.94101e-05	48
LQH_3	LQH	3	0.9872	0.98659	0.0422827	0.00515265	0.0213016	0.00338983	0.00338983	0.122034	0.107506	6969.09	21.5154	1.33799e-05	27
LQHP_3	LQHP	3	0.9871	0.986501	0.0441976	0.00526178	0.0221089	0.00338983	0.00338983	0.105085	0.0943618	6972.14	24.5684	2.90735e-06	28
H_3	H	3	0.987	0.986526	0.0430664	0.00524676	0.0210429	0.00677966	0.0067566	0.111864	0.0996887	6976.97	29.4014	2.59432e-07	29
LQ_1	LQ	1	0.9855	0.985313	0.0585828	0.00574619	0.0307828	0.00338983	0.00338983	0.105085	0.0943618	7006.4	58.8295	1.05634e-13	11
LQ_2	LQ	2	0.9848	0.984569	0.0642133	0.00599387	0.0335417	0.00338983	0.00338983	0.118644	0.104923	7037.95	90.3779	1.4899e-20	10
LQ_3	LQ	3	0.984	0.983779	0.0698648	0.00622335	0.036364	0.00338983	0.00338983	0.108475	0.0970368	7074.21	126.64	1.99034e-28	9
L_1	L	1	0.9795	0.979175	0.152396	0.00791903	0.100153	0.00338983	0.00338983	0.105085	0.0943618	7213.82	266.253	9.60378e-59	9
L_2	L	2	0.979	0.978707	0.144491	0.00789957	0.0920277	0.00338983	0.00338983	0.108475	0.0970368	7251.82	304.247	5.39535e-67	8
L_3	L	3	0.9779	0.977676	0.148243	0.0081336	0.0920275	0.00338983	0.00338983	0.105085	0.0943618	7302.95	355.384	4.24429e-78	8
LQHPT_1	LQHPT	1	0.9904	0.983145	0.894508	0.0111792	0.864019	0.0135593	0.013421	0.149153	0.127338	7847.9	900.328	1.97145e-196	67
vehiculum
settings	features	rm	train.AUC	avg.test.AUC	var.test.AUC	avg.diff.AUC	var.diff.AUC	avg.test.orMTP	var.test.orMTP	avg.test.or10pct	var.test.or10pct	AICc	delta.AICc	w.AIC	parameters
LQHPT_2	LQHPT	2	0.9822	0.980385	0.261817	0.00800655	0.168736	0.00153139	0.00153139	0.117917	0.104172	16067	0	0.999111	63
H_1	H	1	0.9807	0.979869	0.224783	0.00730188	0.132967	0.00153139	0.00153139	0.11026	0.0982535	16081.2	14.1175	0.000859101	46
LQHP_1	LQHP	1	0.9807	0.979774	0.224652	0.00730493	0.133302	0.00153139	0.00153139	0.111792	0.0994466	16088	20.9405	2.83431e-05	48
LQH_1	LQH	1	0.9807	0.979795	0.225317	0.00731023	0.133436	0.00153139	0.00153139	0.111792	0.0994466	16093.5	26.4154	1.83477e-06	51
LQHPT_3	LQHPT	3	0.9796	0.978725	0.24837	0.00755249	0.149388	0.00153139	0.00153139	0.0995406	0.0897697	16098.5	31.492	1.4495e-07	29
H_2	H	2	0.9791	0.978571	0.237104	0.007382	0.136649	0.00153139	0.00153139	0.101072	0.0909958	16114.1	47.0311	6.12255e-11	26
LQH_2	LQH	2	0.979	0.978522	0.240042	0.00737866	0.138905	0.00153139	0.00153139	0.102603	0.0922171	16116.4	49.3589	1.91186e-11	25
LQHP_2	LQHP	2	0.979	0.978464	0.240834	0.00739661	0.139579	0.00153139	0.00153139	0.101072	0.0909958	16118.1	51.0479	8.21672e-12	26
H_3	H	3	0.9786	0.978168	0.240747	0.00732962	0.137976	0.00153139	0.00153139	0.101072	0.0909958	16127.8	60.7607	6.39139e-14	20
LQHP_3	LQHP	3	0.9785	0.978119	0.245649	0.0073583	0.141513	0.00153139	0.00153139	0.104135	0.0934338	16128.4	61.3627	4.73003e-14	19
LQH_3	LQH	3	0.9785	0.978147	0.242257	0.00733166	0.138862	0.00153139	0.00153139	0.102603	0.0922171	16128.8	61.7105	3.9751e-14	19
LQHPT_1	LQHPT	1	0.9852	0.982657	0.300865	0.00878826	0.207416	0.00306279	0.00305809	0.125574	0.109974	16159.4	92.3595	8.79039e-21	88
LQ_1	LQ	1	0.9763	0.976031	0.276453	0.00785317	0.153898	0.00153139	0.00153139	0.105666	0.0946458	16266.3	199.229	5.46384e-44	9
LQ_2	LQ	2	0.9757	0.975409	0.292749	0.00816563	0.160705	0.00153139	0.00153139	0.102603	0.0922171	16355.6	288.576	2.16806e-63	9
LQ_3	LQ	3	0.9746	0.974387	0.311086	0.00848894	0.169521	0.00153139	0.00153139	0.101072	0.0909958	16445.4	378.364	6.90085e-83	8
L_2	L	2	0.9381	0.938044	0.634363	0.0122766	0.268648	0.00153139	0.00153139	0.104135	0.0934338	17781.4	1714.4	0	4
L_3	L	3	0.9381	0.938027	0.631464	0.0122634	0.266541	0.00153139	0.00153139	0.101072	0.0909958	17782.3	1715.3	0	4
L_1	L	1	0.9382	0.938027	0.637672	0.012293	0.271534	0.00153139	0.00153139	0.102603	0.0922171	17782.8	1715.76	0	5
dunni-vehiculum
settings	features	rm	train.AUC	avg.test.AUC	var.test.AUC	avg.diff.AUC	var.diff.AUC	avg.test.orMTP	var.test.orMTP	avg.test.or10pct	var.test.or10pct	AICc	delta.AICc	w.AIC	parameters
LQHPT_3	LQHPT	3	0.9801	0.978944	0.366656	0.00821717	0.203828	0.00105485	0.00105485	0.110759	0.0985958	23417	0	1	63
LQH_2	LQH	2	0.9783	0.977762	0.357421	0.00783605	0.191059	0.00105485	0.00105485	0.10443	0.0936234	23474	57.0366	4.11769e-13	40
H_2	H	2	0.9784	0.977684	0.361559	0.00795738	0.194623	0.00105485	0.00105485	0.103376	0.0927869	23475.1	58.1037	2.41511e-13	41
LQH_3	LQH	3	0.9777	0.977242	0.359362	0.00789316	0.18759	0.00105485	0.00105485	0.103376	0.0927869	23478.1	61.1443	5.28053e-14	33
LQHP_2	LQHP	2	0.9782	0.977611	0.357648	0.00788119	0.190392	0.00105485	0.00105485	0.107595	0.0961197	23482.7	65.687	5.44815e-15	44
LQHP_1	LQHP	1	0.9792	0.978304	0.361627	0.00811069	0.196078	0.00105485	0.00105485	0.10443	0.0936234	23483.2	66.1974	4.22111e-15	73
LQH_1	LQH	1	0.9793	0.978323	0.361999	0.00811266	0.195774	0.00105485	0.00105485	0.105485	0.0944577	23488.6	71.6082	2.82145e-16	77
LQHP_3	LQHP	3	0.9776	0.977101	0.360737	0.00792939	0.186165	0.00105485	0.00105485	0.100211	0.0902639	23502.4	85.4079	2.84384e-19	41
H_3	H	3	0.9778	0.977166	0.363347	0.00800223	0.191614	0.00105485	0.00105485	0.103376	0.0927869	23503.6	86.6564	1.52338e-19	40
H_1	H	1	0.9794	0.978359	0.363544	0.00813247	0.196759	0.00105485	0.00105485	0.10654	0.0952898	23504.9	87.9137	8.12424e-20	83
LQ_1	LQ	1	0.9741	0.973726	0.549476	0.00850487	0.344629	0.00105485	0.00105485	0.102321	0.0919481	23652.8	235.808	6.23573e-52	13
LQHPT_2	LQHPT	2	0.9824	0.980485	0.418336	0.00886665	0.260199	0.0021097	0.00210748	0.113924	0.101052	23671.1	254.172	6.41603e-56	100
LQ_2	LQ	2	0.9733	0.973034	0.620866	0.00870909	0.400084	0.00105485	0.00105485	0.10443	0.0936234	23749.6	332.606	5.96473e-73	10
LQ_3	LQ	3	0.9728	0.972637	0.616691	0.00893676	0.381513	0.00105485	0.00105485	0.103376	0.0927869	23812.7	395.75	1.15899e-86	10
L_1	L	1	0.9677	0.967336	0.879653	0.0109775	0.524371	0.00105485	0.00105485	0.103376	0.0927869	24233.1	816.095	6.12801e-178	9
L_2	L	2	0.9654	0.965131	0.939965	0.0118817	0.525693	0.00105485	0.00105485	0.105485	0.0944577	24409.8	992.793	2.61711e-216	10
L_3	L	3	0.9631	0.962976	0.959176	0.0127108	0.481926	0.00105485	0.00105485	0.100211	0.0902639	24564	1146.99	8.61215e-250	7
LQHPT_1	LQHPT	1	0.9829	0.979804	1.5689	0.0110268	1.35718	0.00105485	0.00105485	0.114979	0.101866	26292	2875.02	0	138
asupak
settings	features	rm	train.AUC	avg.test.AUC	var.test.AUC	avg.diff.AUC	var.diff.AUC	avg.test.orMTP	var.test.orMTP	avg.test.or10pct	var.test.or10pct	AICc	delta.AICc	w.AIC	parameters
H_2	H	2	0.8849	0.868608	0.0111246	0.0303133	0.00920034	0.166667	0.166667	0.333333	0.266667	171.884	0	0.647226	1
H_3	H	3	0.8687	0.868608	0.0111246	0.0303133	0.00920034	0.166667	0.166667	0.333333	0.266667	174.26	2.37624	0.19727	1
LQ_2	LQ	2	0.9335	0.92085	0.00139501	0.0139433	0.000772087	0.333333	0.266667	0.5	0.3	177.125	5.24151	0.0470844	2
LQHP_3	LQHP	3	0.9727	0.874192	0.0137316	0.0487167	0.0162873	0.333333	0.266667	0.5	0.3	177.811	5.9279	0.0334064	2
LQHPT_3	LQHPT	3	0.9727	0.874192	0.0137316	0.0487167	0.0162873	0.333333	0.266667	0.5	0.3	177.811	5.9279	0.0334064	2
LQH_2	LQH	2	0.9698	0.956233	0.00413548	0.02461	0.00310431	0.333333	0.266667	0.5	0.3	178.213	6.32972	0.0273258	3
L_1	L	1	0.8964	0.8869	0.00134802	0.0182567	0.00162296	0.333333	0.266667	0.5	0.3	181.385	9.50155	0.00559526	2
L_2	L	2	0.8293	0.83415	0.00447972	0.0109333	0.00120673	0.166667	0.166667	0.333333	0.266667	182.943	11.0599	0.00256699	1
LQ_3	LQ	3	0.899	0.85955	0.0072241	0.0110267	0.00121796	0.166667	0.166667	0.333333	0.266667	182.977	11.0936	0.00252418	2
L_3	L	3	0.8293	0.829258	0.00230191	0.0109333	0.00120673	0.166667	0.166667	0.333333	0.266667	183.088	11.2042	0.00238832	1
LQH_3	LQH	3	0.9641	0.944658	0.00969612	0.0317067	0.00678938	0.333333	0.266667	0.5	0.3	184.453	12.5698	0.00120659	3
LQ_1	LQ	1	0.9592	0.947633	0.00101406	0.0145467	0.00115424	0.333333	0.266667	0.5	0.3	209.078	37.194	5.43e-09	4
LQHP_2	LQHP	2	0.9682	0.944925	0.00964033	0.03422	0.00676418	0.333333	0.266667	0.5	0.3	211.305	39.4214	1.78e-09	4
LQHPT_2	LQHPT	2	0.9682	0.944925	0.00964033	0.03422	0.00676418	0.333333	0.266667	0.5	0.3	211.305	39.4214	1.78e-09	4
H_1	H	1	0.9823	0.955467	0.00370736	0.0257133	0.0033652	0.333333	0.266667	0.666667	0.266667	NA	NA	NA	26
LQH_1	LQH	1	0.98	0.968333	0.00293411	0.0195567	0.00222956	0.333333	0.266667	0.5	0.3	NA	NA	NA	5
LQHP_1	LQHP	1	0.9779	0.961933	0.00454384	0.0244333	0.00301264	0.333333	0.266667	0.5	0.3	NA	NA	NA	5
LQHPT_1	LQHPT	1	0.9858	0.966283	0.00324482	0.0209833	0.00233567	0.333333	0.266667	0.5	0.3	NA	NA	NA	5

## Sheet: S3
Table S3.
Niche overlap between the current model and each future model for all species/groups.
	CCSM4				MIROC5
	rcp45-50	rcp45-70	rcp85-50	rcp85-70	rcp45-50	rcp45-70	rcp85-50	rcp85-70
asupak	0.984621	0.973274	0.973388	0.961275	0.96553	0.937785	0.961168	0.939554
elongatus	0.67166	0.610293	0.612996	0.445822	0.488432	0.441553	0.429682	0.292024
stormi	0.526194	0.572711	0.382509	0.209975	0.258083	0.221901	0.249679	0.167099
elongatus_stormi_asupak	0.745048	0.669214	0.70262	0.576642	0.660935	0.38768	0.507822	0.510656
idahoensis	0.325689	0.312482	0.237938	0.1585	0.383576	0.33821	0.328314	0.261857
larselli	0.470034	0.415293	0.422478	0.321131	0.493005	0.417948	0.427467	0.308768
vandykei	0.807295	0.669212	0.758292	0.658215	0.677731	0.662679	0.610328	0.485923
larselli_vandykei	0.656619	0.633535	0.624317	0.552455	0.685657	0.634901	0.649504	0.556416
larselli_vandykei_idahoensis	0.635517	0.589468	0.596656	0.508224	0.685891	0.632114	0.629893	0.533166
dunni	0.732301	0.674218	0.648951	0.527671	0.673931	0.665902	0.64392	0.525692
vehiculum	0.798991	0.781	0.772827	0.737414	0.798942	0.781766	0.779398	0.756937
dunni_vehiculum	0.789638	0.765225	0.75759	0.713079	0.783632	0.764925	0.762506	0.744217

## Sheet: S4
Table S4.
Summed and averaged comparisons between the current 19 model and each future model for all species/groups.					red = contraction
model sums	sum_CCSM4_4550	sum_CCSM4_4570	sum_CCSM4_8550	sum_CCSM4_8570	sum_MIROC5_2650	sum_CCSM4_2670	sum_MIROC5_8550	sum_CCSM4_8570
asupak	23494.3	67414.6	68967.6	99923.3	87155	136715	84673.1	118368
elongatus	18048.3	46496.4	18451	33218.7	11225.6	19310.9	26063.1	12631.9
stormi	222.354	189.497	-1682.8	-6050.72	8969.46	-5955.06	1045.28	-1599.03
elongatus_stormi_asupak	47279.4	66274.8	48482.8	94284.6	21363.3	-4324.07	17156.5	7108.08
idahoensis	-17546.5	11094.6	-32840.4	-44058.5	-1660.53	2822.07	7605.06	16800.9
larselli	84396.3	113943	134234	238422	95049.5	139966	130051	253648
vandykei	-6076.55	-19915.4	-10847.7	-21418.1	-8749.75	-5923.83	-14177.3	13056.8
larselli_vandykei	64747.2	87375.7	93142.6	141235	71912.8	93749.3	97602.1	166687
larselli_vandykei_idahoensis	217163	250309	288405	454884	193008	201314	256924	449447
dunni	55199.7	106695	67924.9	151618	17810.9	13924.4	43427.6	57110.1
vehiculum	34645.1	58403.9	45853.9	49739.7	42410.8	41319.9	51504	38591
dunni_vehiculum	65298.9	94316.1	80205.8	105184	56866.8	62131.7	71992	83577.6
model means	mean_CCSM4_4550	mean_CCSM4_4570	mean_CCSM4_8550	mean_CCSM4_8570	mean_MIROC5_2650	mean_MIROC5_2670	mean_CCSM4_8550	mean_CCSM4_8570
asupak	0.00627919	0.0180175	0.0184326	0.026706	87155	136715	84673.1	118368
elongatus	0.00482366	0.0124268	0.00493128	0.00887819	11225.6	19310.9	26063.1	12631.9
stormi	5.94274e-05	5.06458e-05	-0.000449753	-0.00161714	8969.46	-5955.06	1045.28	-1599.03
elongatus_stormi_asupak	0.0126361	0.0177129	0.0129577	0.0251989	21363.3	-4324.07	17156.5	7108.08
idahoensis	-0.00468955	0.0029652	-0.00877707	-0.0117753	-1660.53	2822.07	7605.06	16800.9
larselli	0.0225561	0.030453	0.035876	0.0637217	95049.5	139966	130051	253648
vandykei	-0.00162405	-0.00532268	-0.00289921	-0.00572429	-8749.75	-5923.83	-14177.3	13056.8
larselli_vandykei	0.0173046	0.0233524	0.0248937	0.0377472	71912.8	93749.3	97602.1	166687
larselli_vandykei_idahoensis	0.0580401	0.0668987	0.0770804	0.121574	193008	201314	256924	449447
dunni	0.0147529	0.0285158	0.0181539	0.040522	17810.9	13924.4	43427.6	57110.1
vehiculum	0.0092594	0.0156093	0.0122551	0.0132936	42410.8	41319.9	51504	38591
dunni_vehiculum	0.0174521	0.0252074	0.0214362	0.0281118	56866.8	62131.7	71992	83577.6

## Sheet: S5
Table S5.							red = contraction
Count of gride cells above 0.6 and 0.8 probability for current and future models for all species/groups.
elongatus	current count 0.6	future count 0.6	difference	current count 0.8	future count 0.8	difference
CCSM4_45-50	10785	26322	15537	4966	15473	10507
CCSM4_45-70	10785	55381	44596	4966	40938	35972
CCSM4_85-50	10785	25019	14234	4966	15416	10450
CCSM4_85-70	10785	37742	26957	4966	27926	22960
MIROC5_45-50	10785	18270	7485	4966	10996	6030
MIROC5_45-70	10785	24925	14140	4966	16714	11748
MIROC5_85-50	10785	30037	19252	4966	21015	16049
MIRCO5_85-70	10785	21849	11064	4966	15225	10259
Year 50 Avg	10785	20480	9695	4966	9872	4906
Year 70 Avg	10785	26838	16053	4966	10291	5325
stormi	current count 0.6	future count 0.6	difference	current count 0.8	future count 0.8	difference
CCSM4_45-50	7270	6333	-937	4530	3344	-1186
CCSM4_45-70	7270	7271	1	4530	4268	-262
CCSM4_85-50	7270	5449	-1821	4530	3683	-847
CCSM4_85-70	7270	3797	-3473	4530	2793	-1737
MIROC5_45-50	7270	14790	7520	4530	10146	5616
MIROC5_45-70	7270	2230	-5040	4530	1406	-3124
MIROC5_85-50	7270	8177	907	4530	5260	730
MIRCO5_85-70	7270	6556	-714	4530	3931	-599
Year 50 Avg	7270	5534	-1736	4530	2518	-2012
Year 70 Avg	7270	1888	-5382	4530	838	-3692
elongatus_stormi_asupak	current count 0.6	future count 0.6	difference	current count 0.8	future count 0.8	difference
CCSM4_45-50	22457	70973	48516	10210	54870	44660
CCSM4_45-70	22457	87511	65054	10210	72944	62734
CCSM4_85-50	22457	71018	48561	10210	52652	42442
CCSM4_85-70	22457	107553	85096	10210	89016	78806
MIROC5_45-50	22457	41518	19061	10210	28408	18198
MIROC5_45-70	22457	23356	899	10210	17027	6817
MIROC5_85-50	22457	40120	17663	10210	31865	21655
MIRCO5_85-70	22457	30731	8274	10210	24008	13798
Year 50 Avg	22457	49562	27105	10210	28908	18698
Year 70 Avg	22457	38642	16185	10210	24452	14242
idahoensis	current count 0.6	future count 0.6	difference	current count 0.8	future count 0.8	difference
CCSM4_45-50	59262	62225	2963	40803	42677	1874
CCSM4_45-70	59262	85705	26443	40803	60330	19527
CCSM4_85-50	59262	50657	-8605	40803	30807	-9996
CCSM4_85-70	59262	46744	-12518	40803	27734	-13069
MIROC5_45-50	59262	68994	9732	40803	45409	4606
MIROC5_45-70	59262	77901	18639	40803	54898	14095
MIROC5_85-50	59262	81084	21822	40803	53232	12429
MIRCO5_85-70	59262	73879	14617	40803	46755	5952
Year 50 Avg	59262	35886	-23376	40803	5818	-34985
Year 70 Avg	59262	34314	-24948	40803	3043	-37760
larselli	current count 0.6	future count 0.6	difference	current count 0.8	future count 0.8	difference
CCSM4_45-50	7423	76724	69301	4668	58976	54308
CCSM4_45-70	7423	105107	97684	4668	88792	84124
CCSM4_85-50	7423	123538	116115	4668	101887	97219
CCSM4_85-70	7423	221927	214504	4668	196305	191637
MIROC5_45-50	7423	88416	80993	4668	68182	63514
MIROC5_45-70	7423	136098	128675	4668	116086	111418
MIROC5_85-50	7423	123722	116299	4668	101191	96523
MIRCO5_85-70	7423	249368	241945	4668	225680	221012
Year 50 Avg	7423	89515	82092	4668	63888	59220
Year 70 Avg	7423	144855	137432	4668	94862	90194
vandykei	current count 0.6	future count 0.6	difference	current count 0.8	future count 0.8	difference
CCSM4_45-50	26534	20632	-5902	15268	11355	-3913
CCSM4_45-70	26534	8204	-18330	15268	3353	-11915
CCSM4_85-50	26534	15521	-11013	15268	7999	-7269
CCSM4_85-70	26534	6126	-20408	15268	2032	-13236
MIROC5_45-50	26534	13571	-12963	15268	7249	-8019
MIROC5_45-70	26534	17121	-9413	15268	8270	-6998
MIROC5_85-50	26534	10288	-16246	15268	5727	-9541
MIRCO5_85-70	26534	32435	5901	15268	20107	4839
Year 50 Avg	26534	12556	-13978	15268	4623	-10645
Year 70 Avg	26534	6335	-20199	15268	1045	-14223
larselli_vandykei	current count 0.6	future count 0.6	difference	current count 0.8	future count 0.8	difference
CCSM4_45-50	35226	95180	59954	18164	67811	49647
CCSM4_45-70	35226	114249	79023	18164	88328	70164
CCSM4_85-50	35226	123749	88523	18164	92920	74756
CCSM4_85-70	35226	171715	136489	18164	135006	116842
MIROC5_45-50	35226	114143	78917	18164	80097	61933
MIROC5_45-70	35226	130744	95518	18164	101500	83336
MIROC5_85-50	35226	140336	105110	18164	108129	89965
MIRCO5_85-70	35226	199852	164626	18164	171296	153132
Year 50 Avg	35226	115241	80015	18164	77694	59530
Year 70 Avg	35226	148899	113673	18164	100739	82575
larselli_vandykei_idahoensis	current count 0.6	future count 0.6	difference	current count 0.8	future count 0.8	difference
CCSM4_45-50	58465	252109	193644	33231	190098	156867
CCSM4_45-70	58465	269388	210923	33231	196523	163292
CCSM4_85-50	58465	309560	251095	33231	242118	208887
CCSM4_85-70	58465	427856	369391	33231	335992	302761
MIROC5_45-50	58465	241584	183119	33231	181314	148083
MIROC5_45-70	58465	236087	177622	33231	174514	141283
MIROC5_85-50	58465	297684	239219	33231	236128	202897
MIRCO5_85-70	58465	454872	396407	33231	369235	336004
Year 50 Avg	58465	269377	210912	33231	195981	162750
Year 70 Avg	58465	317894	259429	33231	210113	176882
dunni	current count 0.6	future count 0.6	difference	current count 0.8	future count 0.8	difference
CCSM4_45-50	51079	96334	45255	21315	55766	34451
CCSM4_45-70	51079	151625	100546	21315	105884	84569
CCSM4_85-50	51079	102568	51489	21315	58494	37179
CCSM4_85-70	51079	189596	138517	21315	135770	114455
MIROC5_45-50	51079	65790	14711	21315	41777	20462
MIROC5_45-70	51079	59627	8548	21315	35147	13832
MIROC5_85-50	51079	87374	36295	21315	60888	39573
MIRCO5_85-70	51079	92701	41622	21315	61473	40158
Year 50 Avg	51079	84220	33141	21315	49557	28242
Year 70 Avg	51079	108640	57561	21315	59076	37761
vehiculum	current count 0.6	future count 0.6	difference	current count 0.8	future count 0.8	difference
CCSM4_45-50	110625	138842	28217	42796	85430	42634
CCSM4_45-70	110625	166357	55732	42796	100648	57852
CCSM4_85-50	110625	149685	39060	42796	96945	54149
CCSM4_85-70	110625	151152	40527	42796	96390	53594
MIROC5_45-50	110625	155228	44603	42796	116312	73516
MIROC5_45-70	110625	155641	45016	42796	113218	70422
MIROC5_85-50	110625	163864	53239	42796	120181	77385
MIRCO5_85-70	110625	150424	39799	42796	107036	64240
Year 50 Avg	110625	151780	41155	42796	97222	54426
Year 70 Avg	110625	152718	42093	42796	97970	55174
dunni_vehiculum	current count 0.6	future count 0.6	difference	current count 0.8	future count 0.8	difference
CCSM4_45-50	113864	175927	62063	35246	120848	85602
CCSM4_45-70	113864	197500	83636	35246	154430	119184
CCSM4_85-50	113864	181989	68125	35246	144718	109472
CCSM4_85-70	113864	199603	85739	35246	158267	123021
MIROC5_45-50	113864	163640	49776	35246	125727	90481
MIROC5_45-70	113864	165084	51220	35246	134598	99352
MIROC5_85-50	113864	175808	61944	35246	143402	108156
MIRCO5_85-70	113864	181682	67818	35246	149022	113776
Year 50 Avg	113864	175067	61203	35246	132262	97016
Year 70 Avg	113864	185503	71639	35246	146334	111088
asupak	current count 0.6	future count 0.6	difference	current count 0.8	future count 0.8	difference
CCSM4_45-50	961690	979090	17400	773333	783317	9984
CCSM4_45-70	961690	1031601	69911	773333	823017	49684
CCSM4_85-50	961690	1036974	75284	773333	823253	49920
CCSM4_85-70	961690	1060977	99287	773333	849600	76267
MIROC5_45-50	961690	1085608	123918	773333	865240	91907
MIROC5_45-70	961690	1163861	202171	773333	915131	141798
MIROC5_85-50	961690	1080543	118853	773333	852904	79571
MIRCO5_85-70	961690	1135903	174213	773333	894587	121254
Year 50 Avg	961690	1046572	84882	773333	800058	26725
Year 70 Avg	961690	1105767	144077	773333	810342	37009

## Sheet: S6
Table S6.					red = significant at p < 0.0003
Bioclim variable averages and t-tests for all species/groups.
species	variable	current mean	CCSM4_45-50 mean	CCSM4_45-50 p-value	CCSM4_26-70 mean	CCSM4_26-70 p-value	CCSM4_85-50 mean	CCSM4_85-50 p-value	CCSM4_85-70 mean	CCSM4_85-70 p-value	MROC5_45-50 mean	MIROC5_45-50 p-value	MIROC5_26-70 mean	MIROC5_26-70 p-value	MIROC5_85-50 mean	MIROC5_85-50 p-value	MIROC5_85-70 mean	MIROC5_85-70 p-value
dunni	bio1	101.654	119.634	5.28e-58	122.437	1.81e-72	123.668	8.7e-79	133.115	3.49e-128	117.678	1.72e-48	120.475	2.11e-62	117.678	1.72e-48	129.593	8.08e-111
dunni	bio2	110.431	114.271	6.37e-05	113.58	0.000961473	113.142	0.00466882	114.363	6.31e-05	110.763	0.71898	111.075	0.487098	110.763	0.71898	111.647	0.189591
dunni	bio3	45.678	45.7898	0.738506	46.2678	0.080421	45.2169	0.174101	45.3492	0.340529	44.6847	0.00307627	43.5763	5.23e-10	44.6847	0.00307627	42.8644	6.13e-17
dunni	bio4	4653.17	4760.09	0.134915	4779.16	0.0783282	4842.19	0.00967321	4918.53	0.000494212	4866.27	0.00176685	4989.62	1.22e-06	4866.27	0.00176685	5245.9	1.03e-16
dunni	bio5	244.624	268.193	2.29e-26	271.363	7.21e-33	272.508	1.15e-34	285.681	1.63e-56	265.332	9.84e-25	271.786	4.91e-38	265.332	9.84e-25	283.99	2.85e-68
dunni	bio6	3.40339	18.3763	6.91e-25	25.8475	4.84e-50	22.3763	3.06e-37	32.8441	3.39e-75	18.0678	7.23e-25	17.5898	2.78e-23	18.0678	7.23e-25	24.3695	2.57e-45
dunni	bio7	241.22	249.817	0.00356687	245.515	0.139582	250.132	0.00257661	252.837	0.000206805	247.264	0.0263049	254.197	3.17e-06	247.264	0.0263049	259.62	5.91e-11
dunni	bio8	49.9593	68.8	1.12e-35	70.3119	2.25e-40	70.9356	2.07e-42	81.9017	1.58e-82	65.7661	5.39e-27	68.2102	1.43e-34	65.7661	5.39e-27	75.8983	7.7e-62
dunni	bio9	161.539	182.742	2.1e-53	185.336	2.63e-63	186.756	5.11e-67	198.186	4.55e-104	180.329	1.09e-45	184.542	2.32e-62	180.329	1.09e-45	196.847	1.04e-111
dunni	bio10	163.39	183.431	3.42e-52	186.786	6.82e-67	188.678	1.08e-71	199.746	5.79e-110	183.376	9.58e-56	187.224	7.42e-72	183.376	9.58e-56	200.515	4.32e-129
dunni	bio11	45.7797	63.0542	4.38e-30	66.8102	4.2e-42	65.7593	1.79e-38	76.322	5.49e-76	60.139	1.9e-22	61.122	4.64e-25	60.139	1.9e-22	67.7661	2.87e-46
dunni	bio12	1751.03	1688.56	0.0634317	1757.85	0.842965	1706.79	0.191039	1732.35	0.58447	1845.29	0.00777907	1925.34	2.14e-06	1845.29	0.00777907	1900.02	4.38e-05
dunni	bio13	293.898	306.536	0.0314783	302.732	0.131823	309.82	0.00654711	308.441	0.0135757	335.224	2.96e-11	345.651	9.99e-16	335.224	2.96e-11	340.905	9.49e-14
dunni	bio14	19.1119	18.1831	0.138778	17.878	0.0341983	18.5356	0.350197	17.8847	0.0442074	17.6373	0.0150726	16.7492	0.000157225	17.6373	0.0150726	18.4644	0.286658
dunni	bio15	65.6305	69.3627	8e-16	68.7864	8.39e-13	71.6712	1.53e-35	71.6136	2.97e-35	74.2475	1.45e-67	75.5051	7.31e-88	74.2475	1.45e-67	76.7695	1.8e-89
dunni	bio16	837.424	846.359	0.586576	864.82	0.100317	876.834	0.0183447	887.078	0.00347391	940.583	4.55e-09	991.878	7.18e-17	940.583	4.55e-09	985.017	8.33e-16
dunni	bio17	102.207	95.0814	0.00343463	92.5898	5.38e-05	92.8712	0.000153714	91.4136	4.35e-06	91.322	1.39e-05	76.0915	6.23e-25	91.322	1.39e-05	85.0915	2.18e-11
dunni	bio18	111.014	98.0712	5.38e-07	95.9458	1.5e-09	95.8814	1.51e-09	96.3763	4.5e-09	97.0136	4.03e-08	93.9763	1.55e-11	97.0136	4.03e-08	97.4915	7.26e-08
dunni	bio19	777.288	763.969	0.393901	806.525	0.069975	802.292	0.116524	802.017	0.123397	849.281	1.44e-05	929.586	2.18e-17	849.281	1.44e-05	890.908	4.18e-11
elongatus	bio1	109.073	126.902	4.25783e-51	129.051	4.84286e-61	131.335	8.47769e-72	140.698	2.09624e-116	123.84	6.25298e-38	126.8	5.17418e-51	123.84	6.25298e-38	135.404	1.64636e-91
elongatus	bio2	128.265	131.167	0.156059	130.72	0.231183	130.676	0.238477	131.851	0.0822616	128.709	0.826044	129.444	0.559972	128.709	0.826044	129.778	0.454483
elongatus	bio3	51.3564	50.3018	3.93383e-06	50.92	0.0584278	50.1345	7.45132e-08	49.6291	1.41434e-13	50.4691	2.85641e-05	49.56	7.41129e-18	50.4691	2.85641e-05	48.6691	5.25821e-38
elongatus	bio4	4411.99	4591.67	0.0725631	4576.81	0.0982757	4664.61	0.012307	4765.51	0.000566267	4631.24	0.0246325	4757.01	0.000465069	4631.24	0.0246325	4966.08	2.16829e-08
elongatus	bio5	256.356	282.993	1.17386e-13	285.058	1.28483e-15	287.127	1.98921e-17	301.756	2.59052e-32	274.524	8.19772e-08	280.593	1.48832e-12	274.524	8.19772e-08	291.978	2.65879e-24
elongatus	bio6	6.06545	21.7164	4.42383e-15	27.7527	2.49688e-26	26.0509	5.26517e-23	35.5745	9.28171e-44	19.6473	6.81644e-12	19.8473	3.33791e-12	19.6473	6.81644e-12	26.1273	3.53204e-23
elongatus	bio7	250.291	261.276	0.0288324	257.305	0.160916	261.076	0.0317553	266.182	0.00195161	254.876	0.345179	260.745	0.031915	254.876	0.345179	265.851	0.00140681
elongatus	bio8	60.6909	78.9018	4.94349e-26	79.5855	1.13641e-27	81.6073	6.41772e-33	92.1673	7.94365e-64	74.9418	3.44107e-17	76.96	1.70586e-21	74.9418	3.44107e-17	84.2145	3.42198e-40
elongatus	bio9	165.756	187.225	9.86528e-35	189.175	1.72153e-40	192.011	7.12694e-47	203.775	4.73542e-80	182.985	8.62689e-25	187.658	1.26709e-36	182.985	8.62689e-25	198.087	1.54494e-67
elongatus	bio10	167.673	188.589	3.03499e-35	191.109	4.94096e-43	194.073	2.58857e-50	205.702	5.37249e-84	185.836	2.3917e-29	189.895	1.08088e-40	185.836	2.3917e-29	201.604	3.5316e-78
elongatus	bio11	56.8182	73.0982	1.3363e-21	76.5564	4.55684e-30	76.3855	1.04465e-29	86.4073	2.53646e-58	69.7964	7.92365e-15	71.0727	2.40312e-17	69.7964	7.92365e-15	77.2109	5.00493e-32
elongatus	bio12	1602.92	1583.81	0.51467	1622.83	0.504369	1599.47	0.906199	1648.43	0.124577	1652.72	0.100009	1675.79	0.0171098	1652.72	0.100009	1631.25	0.350289
elongatus	bio13	280.611	305.127	4.65899e-07	298.695	0.000142688	310.018	1.5041e-09	323.287	1.97203e-17	304.88	2.41098e-06	315.662	2.6174e-12	304.88	2.41098e-06	305.847	5.86284e-07
elongatus	bio14	7.62182	7.37455	0.14632	7.80364	0.304096	7.98182	0.0368244	7.50182	0.492604	6.69818	8.40308e-08	6.73818	1.93644e-07	6.69818	8.40308e-08	8.11273	0.00434694
elongatus	bio15	75.4036	79.76	2.67582e-58	77.8036	1.71894e-21	81.3273	1.63853e-88	83.2727	9.93675e-122	83.1236	6.60709e-139	83.3236	1.51013e-143	83.1236	6.60709e-139	86.6509	8.62088e-212
elongatus	bio16	802.927	839.556	0.00873406	830.262	0.0483371	858.015	9.67514e-05	910.796	1.79334e-13	870.229	2.95318e-06	886.476	1.49566e-08	870.229	2.95318e-06	884.055	4.44807e-08
elongatus	bio17	54.2873	55.6036	0.263325	55.0764	0.496588	52.5891	0.136819	54.9527	0.565676	49.6836	6.81515e-05	34.0509	5.4263e-67	49.6836	6.81515e-05	41.1018	2.54145e-32
elongatus	bio18	66.8691	58.5855	1.58651e-10	59.8873	1.59391e-07	62.0836	0.000231784	59.3709	1.66867e-08	60.3018	6.058e-07	57.0909	9.0421e-13	60.3018	6.058e-07	59.4364	4.55391e-09
elongatus	bio19	754.618	783.985	0.0216324	815.804	3.69828e-06	821.698	3.37043e-07	837.124	4.60138e-10	796.051	0.00130953	836.56	1.10204e-09	796.051	0.00130953	794.858	0.00203083
idahoensis	bio1	68.2321	93.4732	7.73741e-31	96.5536	3.32029e-36	98.8482	3.45408e-40	111.589	9.42171e-62	93.4821	1.57184e-30	95.9464	7.2756e-35	93.4821	1.57184e-30	108.304	4.79073e-56
idahoensis	bio2	135.696	139.946	0.00258569	139.938	0.00267033	140.304	0.00102583	141.17	0.00012684	136.554	0.546613	136.92	0.386418	136.554	0.546613	137.018	0.349953
idahoensis	bio3	37.0804	36.8929	0.46255	37.5357	0.0822995	36.625	0.0784111	36.6696	0.107518	38.0179	0.00058062	37.6339	0.0369094	38.0179	0.00058062	37.1518	0.787009
idahoensis	bio4	7606.94	7778.34	2.38403e-08	7791.47	2.20687e-09	7927.82	1.07924e-22	8060.29	7.4849e-39	7364.26	4.29052e-12	7444.16	2.42335e-06	7364.26	4.29052e-12	7667.95	0.0655313
idahoensis	bio5	280.83	318.973	1.14755e-40	323.714	2.26787e-47	328.027	1.6734e-53	348.08	2.97302e-78	302.875	4.94391e-18	307.589	2.699e-24	302.875	4.94391e-18	325.759	1.08321e-50
idahoensis	bio6	-79.2321	-54.8393	1.01077e-21	-43.7946	4.40708e-37	-50.0536	1.94518e-28	-31.9018	9.91645e-55	-51.1607	4.1749e-26	-50.9732	1.65193e-26	-51.1607	4.1749e-26	-37.7321	2.60498e-46
idahoensis	bio7	360.062	373.812	5.85109e-14	367.509	2.26595e-05	378.08	7.50433e-21	379.982	6.55249e-25	354.036	0.000833116	358.562	0.39533	354.036	0.000833116	363.491	0.050718
idahoensis	bio8	-17.9107	9.09821	9.12156e-12	8.625	3.71538e-13	8.84821	4.57273e-15	24.5536	3.13272e-30	6.26786	1.79281e-11	7.55357	1.51796e-14	6.26786	1.79281e-11	17.0089	6.99489e-25
idahoensis	bio9	159.179	192.152	1.01933e-25	196.152	4.99295e-30	200.759	5.32689e-35	216.67	3.10456e-51	183.804	7.90095e-17	188.25	1.54197e-21	183.804	7.90095e-17	203.946	1.76792e-38
idahoensis	bio10	167.911	197.589	3.69823e-37	200.777	1.58872e-42	204.357	1.66351e-48	221.402	1.63614e-74	188.143	3.32676e-21	191.92	1.70069e-27	188.143	3.32676e-21	207.973	2.61599e-54
idahoensis	bio11	-27.1875	-2.69643	4.07141e-27	2.86607	3.29149e-36	0.901786	6.36665e-33	16.2232	5.90174e-58	-0.571429	7.93642e-30	0.705357	1.27415e-31	-0.571429	7.93642e-30	11.0179	6.57018e-49
idahoensis	bio12	755.759	735.75	0.27964	748.607	0.703087	743.089	0.500523	753.679	0.912471	805.92	0.0112279	825.518	0.000605054	805.92	0.0112279	840.045	4.67263e-05
idahoensis	bio13	100.179	101.152	0.773377	110.911	0.0043834	108.759	0.019531	109.232	0.0137581	123.143	1.94592e-08	120.875	1.80158e-07	123.143	1.94592e-08	121.438	4.26248e-08
idahoensis	bio14	28.8661	25.1339	1.11573e-08	23.5714	2.27998e-15	23.9911	1.50004e-14	21.9643	2.75247e-24	26.7589	0.00226116	25.0357	6.02268e-08	26.7589	0.00226116	30.1071	0.0439893
idahoensis	bio15	34.3214	38.9464	2.53125e-07	41.3661	4.84978e-14	42.0714	2.42198e-15	41.2768	1.12966e-12	42.8125	1.38549e-16	44.2946	4.97419e-21	42.8125	1.38549e-16	43.7589	1.48407e-18
idahoensis	bio16	284.598	289.58	0.603317	297.973	0.171962	304.214	0.0494535	302.929	0.0659688	328.018	3.55488e-05	337.571	8.85267e-07	328.018	3.55488e-05	345.116	3.54747e-08
idahoensis	bio17	108.134	92.3393	2.83249e-13	85.8571	2.3397e-24	89.8661	4.71525e-18	88.2321	1.58687e-21	99.4107	2.58297e-05	92.7768	1.3673e-12	99.4107	2.58297e-05	104.866	0.105526
idahoensis	bio18	122.741	114.259	2.95722e-05	108.018	1.12609e-12	104.911	4.64709e-18	105.107	2.60039e-18	114.402	7.42067e-05	104.098	1.91665e-17	114.402	7.42067e-05	111.107	6.98095e-09
idahoensis	bio19	262.688	256.268	0.478817	269.366	0.470984	272.17	0.313652	271.571	0.34497	296.777	0.000590164	320.723	4.18755e-08	296.777	0.000590164	315.571	3.93622e-07
larselli	bio1	80.8421	101.658	1.2028e-07	104.263	3.44088e-09	106.171	2.63215e-10	117.092	1.1365e-17	99.3026	2.38633e-06	102.066	7.90803e-08	99.3026	2.38633e-06	111.842	7.10219e-14
larselli	bio2	103.145	110.026	3.35933e-06	109.605	1.14076e-05	108.947	6.31617e-05	111.763	1.07886e-08	104.618	0.298754	104.579	0.310748	104.618	0.298754	104.934	0.206597
larselli	bio3	37.8684	37.6579	0.593685	38.2368	0.35384	37.0789	0.0446241	36.9605	0.01999	37.2368	0.0903348	36.2895	2.39122e-05	37.2368	0.0903348	35.5526	1.91018e-09
larselli	bio4	5837.33	6111.55	0.0001616	6113.68	0.000120021	6248.89	4.3702e-08	6425.43	6.58564e-14	6052.33	0.00200323	6178.93	1.57809e-06	6052.33	0.00200323	6483.87	5.41357e-17
larselli	bio5	239.289	275.303	3.37077e-15	278.724	2.03417e-17	280.421	1.56186e-18	301.605	2.28519e-32	264.447	5.39547e-09	270.553	2.34167e-12	264.447	5.39547e-09	284	4.29514e-21
larselli	bio6	-29.6842	-13.6447	2.14848e-05	-4.23684	6.52101e-11	-9.25	1.17428e-07	3.03947	6.33748e-16	-12.9605	1.29222e-05	-13.5	2.30602e-05	-12.9605	1.29222e-05	-6.46053	3.18466e-09
larselli	bio7	268.974	288.947	1.15726e-11	282.961	7.61591e-07	289.671	5.73843e-12	298.566	4.31764e-20	277.408	0.0018339	284.053	8.00752e-08	277.408	0.0018339	290.461	2.93569e-13
larselli	bio8	15.0395	35.4079	3.92111e-07	37.0658	4.39735e-08	37.6711	2.16238e-08	49.7632	4.12378e-16	33.1184	6.87591e-06	36.3421	1.41381e-07	33.1184	6.87591e-06	44.0789	4.30779e-12
larselli	bio9	156.039	182.474	1.29581e-11	185.184	1.68124e-13	187.803	2.84866e-15	202.776	2.91424e-26	177.75	1.62002e-08	182.132	3.00378e-11	177.75	1.62002e-08	196.092	3.85718e-21
larselli	bio10	157.039	183.092	1.02277e-11	186.382	5.07834e-14	190.197	8.38309e-17	204.25	1.93252e-27	179.829	1.84985e-09	183.947	3.92832e-12	179.829	1.84985e-09	198.724	5.79838e-23
larselli	bio11	9.5	28.3684	1.24115e-06	32.7237	3.63472e-09	31.3158	2.89918e-08	42.9342	6.37441e-16	26.5921	9.80511e-06	27.5263	3.2656e-06	26.5921	9.80511e-06	34.6579	2.74948e-10
larselli	bio12	1945.3	1894.3	0.485646	1963.49	0.807586	1929.47	0.829782	1951.91	0.928745	2073.59	0.0971024	2170.3	0.00502911	2073.59	0.0971024	2193.22	0.00193998
larselli	bio13	326.105	340.921	0.206822	351.474	0.0373604	344.079	0.126977	347.158	0.0788144	395.908	3.46393e-07	396.553	3.10457e-07	395.908	3.46393e-07	388.395	1.66187e-06
larselli	bio14	23.9868	20.8026	0.00341122	19.9211	0.000148228	20.1053	0.00035094	18.7895	1.26578e-06	23.0263	0.381954	21.2632	0.013644	23.0263	0.381954	25.4737	0.181236
larselli	bio15	65.0263	68.6579	1.60733e-08	69.1184	2.83221e-10	70.6974	7.61409e-17	71.3026	2.8805e-19	73.1447	2.04741e-27	74.7632	2.83449e-35	73.1447	2.04741e-27	73.6974	3.27473e-31
larselli	bio16	933.316	954.105	0.542212	974.382	0.234477	989.026	0.109814	999.487	0.0580713	1067.7	0.000321391	1126.57	1.03558e-06	1067.7	0.000321391	1132.37	3.83812e-07
larselli	bio17	126.658	118.737	0.129222	110.921	0.00251315	110.987	0.00278715	108.382	0.000444473	116.908	0.063621	98	2.35571e-08	116.908	0.063621	115.921	0.0380205
larselli	bio18	133.421	120.5	0.0227022	114.618	0.000754558	118.355	0.006915	113.803	0.000451186	124.408	0.108027	118.053	0.00746414	124.408	0.108027	130.118	0.55643
larselli	bio19	877.355	861.803	0.621702	907.395	0.353364	905.579	0.382517	906.645	0.362502	975.276	0.00442408	1060.95	1.03396e-06	975.276	0.00442408	1039.17	8.14311e-06
stormi	bio1	96.7302	116.73	4.57181e-15	118.54	4.91426e-17	121.635	2.45338e-20	131.81	3.71835e-31	113.365	1.6225e-11	116.635	6.16529e-15	113.365	1.6225e-11	125.921	6.25888e-25
stormi	bio2	160.143	164.19	0.000649721	163.841	0.00196402	163.492	0.00474419	165.111	3.90187e-05	161.127	0.396727	161.587	0.21571	161.127	0.396727	162.302	0.0649421
stormi	bio3	47.5079	46.381	2.20083e-17	46.9206	2.04477e-07	46.2698	7.1241e-20	45.5714	1.92786e-35	47.3016	0.0678637	46.5397	6.96939e-14	47.3016	0.0678637	46.0317	1.01279e-25
stormi	bio4	6106.62	6388.81	1.05428e-14	6376.81	7.72162e-14	6520.73	2.88172e-24	6707.25	2.74971e-37	6341.46	2.07543e-11	6508.41	5.31506e-24	6341.46	2.07543e-11	6730.19	5.5406e-40
stormi	bio5	299.206	333.19	5.4318e-18	334.984	2.39386e-19	337.905	1.83061e-21	356.206	3.539e-34	319.429	1.49375e-08	325.127	1.41469e-12	319.429	1.49375e-08	336.683	7.60399e-21
stormi	bio6	-34	-16.8254	2.17128e-16	-9.95238	7.47122e-26	-12.127	5.73089e-23	-2.42857	7.85207e-36	-18.0159	7.91617e-15	-18.0476	8.94845e-15	-18.0159	7.91617e-15	-11.8889	3.78188e-23
stormi	bio7	333.206	350.016	6.64006e-14	344.937	3.49444e-08	350.032	8.72273e-14	358.635	5.99583e-24	337.444	0.0344192	343.175	1.00184e-06	337.444	0.0344192	348.571	1.33787e-12
stormi	bio8	27.0476	47.1111	5.51945e-21	48.0794	1.89318e-22	49.7302	9.16817e-25	60.5873	9.04771e-39	43.127	1.73597e-15	45.1111	2.80318e-18	43.127	1.73597e-15	52.8254	5.80453e-29
stormi	bio9	177.524	202.349	2.35659e-17	204.746	1.00535e-19	208.921	3.67362e-23	223.175	1.71374e-36	197.175	3.55018e-12	202.778	2.51272e-17	197.175	3.55018e-12	214.397	2.90114e-28
stormi	bio10	177.587	202.762	1.36586e-17	204.857	7.67576e-20	209.54	2.54157e-24	223.175	1.15917e-36	197.349	1.43359e-12	202.841	1.37527e-17	197.349	1.43359e-12	214.651	4.17647e-29
stormi	bio11	23.9841	41.8095	1.53853e-16	45.4762	1.80959e-21	45.1587	4.40437e-21	55.3016	4.964e-34	38.8571	8.03997e-13	39.9365	3.14833e-14	38.8571	8.03997e-13	46.4444	8.15995e-23
stormi	bio12	759.429	739.317	0.0902295	757.206	0.852473	749.429	0.399436	767.111	0.523376	778.143	0.12375	789.698	0.0146035	778.143	0.12375	771.667	0.308696
stormi	bio13	140.127	149.952	1.40813e-05	146.952	0.00177977	152.524	9.5131e-08	157.159	6.46384e-12	145.873	0.00842364	158.873	6.15871e-14	145.873	0.00842364	153.587	5.41998e-09
stormi	bio14	7.68254	7.03175	1.29014e-09	7.68254	1	7.93651	0.0665176	7.57143	0.333126	7.63492	0.681266	6.66667	3.11007e-15	7.63492	0.681266	9.68254	1.07316e-33
stormi	bio15	69.9683	74.746	3.08939e-19	72.5556	4.85598e-08	76.8889	2.24443e-30	78.2222	3.29539e-37	78.5079	1.2698e-41	80.1905	1.73112e-49	78.5079	1.2698e-41	82.2063	9.51688e-58
stormi	bio16	384.413	394.746	0.106968	391.873	0.239984	406.556	0.000831434	424.302	2.13206e-08	419.365	3.69059e-07	429.619	2.72216e-10	419.365	3.69059e-07	427.889	8.51004e-10
stormi	bio17	44.2222	42.6825	0.0053779	41.8889	4.77903e-05	41.3492	2.53702e-06	41.2857	3.27118e-07	39	3.76888e-15	28.9841	2.1721e-53	39	3.76888e-15	36.254	1.36682e-27
stormi	bio18	44.6667	45.3968	0.261963	43.3968	0.0515447	42.7302	0.00805259	42.0635	0.0001039	40.5556	4.27725e-06	30.5873	1.15919e-26	40.5556	4.27725e-06	40.4921	0.000171326
stormi	bio19	353.27	360.349	0.252647	371.825	0.00373695	381.111	2.40489e-05	383.302	6.91658e-06	377.429	0.000169916	399.683	4.13838e-11	377.429	0.000169916	382.016	8.9449e-06
vandykei	bio1	76	95.2385	1.22249e-12	98.3761	6.73564e-16	99.5872	1.7323e-17	109.725	2.45419e-30	92.8899	3.06715e-10	95.4954	6.78352e-13	92.8899	3.06715e-10	104.761	1.21262e-23
vandykei	bio2	97.8165	102.073	6.81989e-05	101.596	0.000340028	101.284	0.000993258	102.872	3.76381e-06	98.1743	0.722733	98.2569	0.662456	98.1743	0.722733	98.844	0.311969
vandykei	bio3	41.3853	41.4495	0.905583	42.0917	0.193765	40.8532	0.317875	40.9817	0.471327	40.2661	0.0295493	39.5596	0.000452962	40.2661	0.0295493	38.6789	3.02472e-07
vandykei	bio4	4898.92	5027.99	0.140553	5037.98	0.110501	5141.13	0.00735269	5245.11	0.000399919	5078.95	0.0231557	5169.02	0.000857175	5078.95	0.0231557	5463.84	6.37269e-11
vandykei	bio5	215.404	241.624	9.4887e-20	245.349	2.73194e-24	246.853	5.80507e-26	262.578	6.69151e-41	238.239	4.23815e-17	243.046	8.36383e-23	238.239	4.23815e-17	256.037	3.20455e-39
vandykei	bio6	-19.4679	-3.81651	1.00353e-07	4.88073	9.02489e-16	-0.0550459	5.98298e-11	12.0917	1.3057e-23	-4.0367	8.1751e-08	-4.00917	1.09182e-07	-4.0367	8.1751e-08	2.76147	1.32415e-13
vandykei	bio7	234.872	245.44	0.00104482	240.468	0.0723623	246.908	0.000175523	250.486	1.33248e-05	242.275	0.0066963	247.055	1.86388e-05	242.275	0.0066963	253.275	3.60295e-10
vandykei	bio8	22.4771	42.1835	6.05502e-10	44.2202	1.38302e-11	44.6606	5.24812e-12	56.3761	2.20588e-23	39.2202	7.62384e-08	42.4679	2.1242e-10	39.2202	7.62384e-08	49.633	7.475e-17
vandykei	bio9	139.523	161.248	5.15445e-22	164.358	8.49929e-27	166.45	4.08478e-30	179.119	1.05485e-49	158.596	9.66744e-18	162.55	7.61823e-24	158.596	9.66744e-18	175.651	1.25994e-44
vandykei	bio10	141.358	163.367	1.33008e-24	167.018	9.11482e-31	169.55	4.63052e-35	181.642	9.78511e-55	162.119	4.5265e-22	165.523	9.47874e-28	162.119	4.5265e-22	179.596	2.03517e-51
vandykei	bio11	18.211	36.8899	6.29745e-09	41.3761	1.30053e-12	39.7523	3.19498e-11	51.055	8.34154e-22	34.2477	3.24778e-07	35.3303	5.89482e-08	34.2477	3.24778e-07	42.1101	1.9517e-13
vandykei	bio12	2414.56	2374.64	0.454767	2459.72	0.407217	2414.96	0.994014	2439.62	0.643431	2606.56	0.000687376	2715.38	3.54987e-07	2606.56	0.000687376	2728.61	1.15363e-07
vandykei	bio13	387.22	414.624	0.00715443	421.514	0.000622943	411.147	0.0151286	417.147	0.00214941	465.44	1.2302e-13	470.697	2.15256e-13	465.44	1.2302e-13	478.239	9.45845e-17
vandykei	bio14	40.2936	36.0183	3.35061e-05	31.9266	9.35117e-17	35.6239	3.60574e-06	31.633	9.94055e-18	35.1009	3.46373e-07	36.5505	0.000604914	35.1009	3.46373e-07	33.6147	1.36591e-11
vandykei	bio15	60.4954	64.8532	4.61178e-18	65.4128	7.51574e-23	65.9725	3.34906e-26	67.4037	1.06313e-37	68.7064	4.27626e-47	70.6239	2.06599e-60	68.7064	4.27626e-47	69.9725	1.79837e-55
vandykei	bio16	1116.98	1156.07	0.133395	1186.78	0.00864611	1192.26	0.00469566	1210.62	0.000531578	1289.84	1.10125e-09	1359.21	2.21905e-15	1289.84	1.10125e-09	1361.65	1.35248e-15
vandykei	bio17	175.651	163.064	8.30728e-05	152.734	1.04065e-12	160.009	1.03334e-06	144.862	2.2974e-20	161.927	1.94194e-05	140.982	7.86558e-24	161.927	1.94194e-05	151.514	3.1368e-13
vandykei	bio18	194.743	176.642	9.1389e-06	166.56	7.05801e-12	169.404	2.05163e-10	163.89	3.22207e-14	176.018	3.18339e-06	166.339	2.60465e-12	176.018	3.18339e-06	171.55	1.04253e-08
vandykei	bio19	1044.61	1037.57	0.77926	1094.1	0.0569424	1082.37	0.140404	1084.53	0.121014	1176.42	1.25994e-06	1257.79	3.49813e-13	1176.42	1.25994e-06	1221.06	4.14059e-10
vehiculum	bio1	93.6815	112.943	3.88077e-106	116.04	1.5813e-135	117.118	1.61722e-145	127.182	1.14598e-244	110.368	2.40657e-82	113.063	1.10533e-105	110.368	2.40657e-82	122.53	4.23557e-196
vehiculum	bio2	98.8606	102.816	1.6003e-07	102.308	4.54252e-06	101.859	5.9853e-05	103.058	2.69622e-08	99.3568	0.505629	99.5421	0.360931	99.3568	0.505629	100.323	0.0489177
vehiculum	bio3	42.1072	42.1654	0.816243	42.8775	0.00182411	41.6202	0.0499004	41.7412	0.156894	41.0919	1.94133e-05	40.317	1.68249e-14	41.0919	1.94133e-05	39.5789	8.84482e-27
vehiculum	bio4	4752.74	4827.5	0.0347735	4825.15	0.0382743	4925.56	1.71598e-06	5005.08	2.83126e-11	4915.92	1.00798e-06	5013.63	1.21163e-14	4915.92	1.00798e-06	5281.82	7.30718e-51
vehiculum	bio5	230.199	255.865	6.26481e-74	259.092	2.29149e-90	260.7	1.79514e-99	275.262	5.89732e-168	252.003	1.02317e-59	257.168	6.82599e-84	252.003	1.02317e-59	271.178	8.15265e-166
vehiculum	bio6	-2.28025	13.8025	7.07366e-70	22.3185	1.34169e-144	17.7718	1.34886e-102	29.6493	4.41538e-213	12.7136	6.39717e-62	12.9541	2.46352e-64	12.7136	6.39717e-62	20.3063	5.59639e-126
vehiculum	bio7	232.479	242.063	1.18503e-10	236.773	0.00327	242.928	1.61543e-12	245.613	5.52987e-17	239.289	7.53521e-07	244.214	1.02902e-16	239.289	7.53521e-07	250.871	3.21852e-37
vehiculum	bio8	40.7274	60.8729	3.90198e-93	62.8744	2.97127e-109	63.1639	5.97349e-112	75.0123	1.01051e-216	56.9678	1.18114e-63	60.2175	3.02244e-88	56.9678	1.18114e-63	67.7841	2.09432e-150
vehiculum	bio9	154.93	176.568	3.30792e-106	179.164	5.37946e-128	181.086	7.8055e-142	193.462	1.09066e-235	173.571	8.83063e-85	177.634	9.7979e-117	173.571	8.83063e-85	190.738	1.79193e-227
vehiculum	bio10	156.389	177.564	4.0732e-110	180.851	1.26046e-140	183.17	2.07606e-158	195.096	7.93208e-253	176.44	1.23883e-103	179.998	3.33123e-133	176.44	1.23883e-103	194.029	1.77333e-260
vehiculum	bio11	36.464	55.6034	1.07854e-84	59.9311	2.83971e-120	58.268	8.85289e-106	69.7948	1.41523e-206	52.1991	1.90034e-60	53.2481	1.21033e-67	52.1991	1.90034e-60	60.5819	5.79915e-126
vehiculum	bio12	1883.04	1844.05	0.253032	1911.94	0.406661	1867.04	0.64209	1888.01	0.885962	2034.05	2.62082e-05	2118.51	1.82593e-10	2034.05	2.62082e-05	2116.98	2.41258e-10
vehiculum	bio13	305.378	326.086	0.000486279	323.648	0.00200657	324.358	0.00110611	326.807	0.000225685	353.136	2.18753e-15	374.525	4.91837e-27	353.136	2.18753e-15	376.567	3.30884e-29
vehiculum	bio14	33.0306	28.2404	1.02e-09	25.0061	6.32471e-27	27.3966	2.3451e-13	24.3553	1.06063e-31	29.5161	2.22926e-05	30.5528	0.00435609	29.5161	2.22926e-05	26.389	5.11112e-18
vehiculum	bio15	60.7167	65.4931	7.77343e-31	65.8729	1.6799e-38	67.1041	5.6989e-51	68.4227	2.4884e-78	68.5911	1.20079e-67	71.049	1.72229e-118	68.5911	1.20079e-67	71.4977	1.3344e-118
vehiculum	bio16	869.464	894.305	0.118698	919.435	0.00210464	924.879	0.000626827	939.023	2.22812e-05	996.663	5.50281e-14	1060.17	7.59486e-27	996.663	5.50281e-14	1059.28	8.82843e-27
vehiculum	bio17	136.642	122.812	4.69412e-08	116.982	2.61463e-15	120.614	3.30017e-10	107.542	9.48938e-34	124.851	9.50344e-06	112.507	1.53461e-19	124.851	9.50344e-06	112.285	1.76239e-21
vehiculum	bio18	150.034	132.858	2.32677e-08	128.802	2.07599e-12	127.787	6.55619e-14	122.113	4.02311e-21	137.472	6.20058e-05	130.689	2.02626e-10	137.472	6.20058e-05	132.32	5.16149e-09
vehiculum	bio19	808.946	805.233	0.807118	850.406	0.00809893	836.571	0.07415	839.897	0.0466623	905.68	2.34603e-09	971.511	8.49681e-22	905.68	2.34603e-09	940.501	1.13825e-15
dunni_vehiculum	bio1	96.1624	115.025	9.4264e-153	118.031	5.49896e-195	119.156	2.48807e-210	129.028	0	112.642	3.45088e-120	115.369	3.83414e-155	112.642	3.45088e-120	124.728	3.15962e-288
dunni_vehiculum	bio2	102.461	106.381	1.41324e-09	105.815	1.91571e-07	105.37	5.90924e-06	106.576	2.46855e-10	102.906	0.484528	103.131	0.293855	102.906	0.484528	103.847	0.0291957
dunni_vehiculum	bio3	43.2184	43.2932	0.728183	43.9325	0.00080643	42.7395	0.0258327	42.8639	0.109427	42.2099	1.31997e-06	41.3312	3.87244e-20	42.2099	1.31997e-06	40.6013	8.75283e-37
dunni_vehiculum	bio4	4721.76	4806.53	0.0103042	4810.84	0.00661838	4899.61	1.34387e-07	4978.14	3.75503e-13	4900.47	1.12063e-08	5006.16	3.37867e-19	4900.47	1.12063e-08	5270.64	2.28335e-62
dunni_vehiculum	bio5	234.688	259.701	1.06428e-92	262.91	1.42813e-114	264.374	7.04159e-125	278.504	6.31549e-213	256.151	2.28411e-77	261.717	2.52614e-112	256.151	2.28411e-77	275.165	4.41113e-220
dunni_vehiculum	bio6	-0.511603	15.2257	1.81834e-90	23.4167	1.75828e-188	19.2046	1.70344e-134	30.6435	6.07694e-281	14.3797	7.25777e-83	14.3966	1.46801e-83	14.3797	7.25777e-83	21.5707	1.32712e-165
dunni_vehiculum	bio7	235.199	244.476	2.18146e-11	239.494	0.00164627	245.17	5.44512e-13	247.861	5.05403e-18	241.771	2.98993e-07	247.321	3.59879e-20	241.771	2.98993e-07	253.594	3.91302e-43
dunni_vehiculum	bio8	43.6002	63.3397	8.73778e-121	65.1888	6.56581e-141	65.5823	2.82111e-145	77.1561	4.95253e-286	59.7057	3.40876e-84	62.7046	4.44447e-115	59.7057	3.40876e-84	70.3091	5.45841e-201
dunni_vehiculum	bio9	156.986	178.489	3.8959e-153	181.084	3.37472e-184	182.85	3.96876e-202	194.932	0	175.674	5.27296e-124	179.784	3.9102e-171	175.674	5.27296e-124	192.639	0
dunni_vehiculum	bio10	158.568	179.389	1.65667e-155	182.698	1.80086e-199	184.884	1.79526e-222	196.543	0	178.598	6.72431e-151	182.247	6.92919e-195	178.598	6.72431e-151	196.047	0
dunni_vehiculum	bio11	39.3629	57.9219	2.25077e-107	62.0717	3.38977e-153	60.5992	1.28381e-135	71.8259	5.82481e-270	54.6698	6.476e-77	55.6983	2.91146e-86	54.6698	6.476e-77	62.8175	1.06775e-162
dunni_vehiculum	bio12	1841.96	1795.66	0.0737749	1863.99	0.404667	1817.17	0.342551	1839.57	0.927639	1975.32	1.02669e-06	2058.4	1.33721e-14	1975.32	1.02669e-06	2049.46	1.53625e-13
dunni_vehiculum	bio13	301.806	320.002	5.05683e-05	317.139	0.00061161	319.834	4.33597e-05	321.092	1.23226e-05	347.562	1.89976e-23	365.54	4.79645e-39	347.562	1.89976e-23	365.469	7.75123e-40
dunni_vehiculum	bio14	28.6994	25.1108	1.16443e-08	22.788	1.59863e-23	24.6392	3.81196e-11	22.3418	2.92449e-27	25.8196	1.31776e-05	26.2574	0.000441021	25.8196	1.31776e-05	23.923	4.47826e-15
dunni_vehiculum	bio15	62.2458	66.6973	7.97726e-41	66.7795	3.10686e-46	68.5253	3.4893e-74	69.4156	2.62783e-103	70.3513	1.20734e-108	72.4357	1.03247e-177	70.3513	1.20734e-108	73.1382	2.25493e-180
dunni_vehiculum	bio16	859.494	879.385	0.10088	902.44	0.000515201	909.928	4.35233e-05	922.859	4.00318e-07	979.212	1.72605e-20	1038.92	6.64736e-40	979.212	1.72605e-20	1036.17	4.8598e-39
dunni_vehiculum	bio17	125.926	114.182	5.41521e-09	109.391	4.51753e-17	111.981	6.12805e-12	102.523	3.89687e-35	114.418	5.60818e-08	101.175	5.00747e-31	114.418	5.60818e-08	103.823	2.63977e-27
dunni_vehiculum	bio18	137.891	122.033	3.6831e-11	118.578	1.94453e-16	117.859	4.80873e-18	114.104	2.778e-25	124.882	1.1111e-07	119.265	4.73473e-15	124.882	1.1111e-07	121.482	3.85758e-12
dunni_vehiculum	bio19	799.095	792.392	0.562409	836.751	0.00157982	825.904	0.0227159	828.11	0.01427	888.13	5.07092e-13	958.465	9.09508e-35	888.13	5.07092e-13	925.069	9.68314e-24
elongatus_stormi_asupak	bio1	106.523	124.785	9.28351e-57	126.863	2.39232e-67	129.314	1.18682e-80	138.84	4.76646e-133	121.663	9.86048e-42	124.683	1.58122e-56	121.663	9.86048e-42	133.424	3.03567e-103
elongatus_stormi_asupak	bio2	134.677	137.811	0.10483	137.384	0.162145	137.276	0.178126	138.547	0.046845	135.23	0.772245	135.91	0.518325	135.23	0.772245	136.323	0.389514
elongatus_stormi_asupak	bio3	50.5785	49.5116	1.20843e-06	50.1076	0.0336678	49.3459	1.81374e-08	48.811	4.04158e-15	49.8285	0.000209689	48.9477	2.96369e-16	49.8285	0.000209689	48.1337	2.30737e-35
elongatus_stormi_asupak	bio4	4754.47	4955	0.0381923	4940.4	0.0540142	5039.76	0.00356425	5157.84	5.36107e-05	4976.8	0.0183988	5110.89	0.000187187	4976.8	0.0183988	5322.24	3.25994e-09
elongatus_stormi_asupak	bio5	264.898	293.012	2.08358e-17	295.017	9.54991e-20	297.267	3.84223e-22	312.64	4.11524e-41	283.477	2.5647e-09	289.48	5.57905e-15	283.477	2.5647e-09	300.892	4.70733e-29
elongatus_stormi_asupak	bio6	-2.11628	13.8488	8.29176e-15	20.0407	2.6702e-26	18.2471	1.07008e-22	27.8052	9.8854e-44	11.9477	5.09269e-12	12.1017	3.13065e-12	11.9477	5.09269e-12	18.3634	5.76921e-23
elongatus_stormi_asupak	bio7	267.015	279.163	0.0119298	274.977	0.0975624	279.02	0.012975	284.834	0.000309403	271.529	0.333084	277.378	0.0266011	271.529	0.333084	282.529	0.000911203
elongatus_stormi_asupak	bio8	53.8459	72.4331	8.42769e-26	73.1686	1.20932e-27	75.1163	1.46267e-32	85.7442	2.77544e-64	68.468	4.72969e-17	70.4797	2.79027e-21	68.468	4.72969e-17	77.8256	3.06183e-40
elongatus_stormi_asupak	bio9	168.067	190.218	2.09633e-44	192.247	1.19675e-51	195.363	3.01771e-60	207.631	2.30293e-102	185.785	3.07707e-31	190.642	2.41458e-46	185.785	3.07707e-31	201.308	7.75032e-85
elongatus_stormi_asupak	bio10	169.619	191.392	1.07236e-45	193.82	3.68991e-55	197.137	2.55961e-65	209.174	5.79648e-108	188.105	1.0397e-36	192.451	1.81987e-51	188.105	1.0397e-36	204.177	6.73639e-98
elongatus_stormi_asupak	bio11	50.1279	66.718	2.26152e-21	70.2122	7.14302e-30	70.0145	2.20288e-29	80.0669	1.43035e-58	63.4884	7.69556e-15	64.7238	3.17249e-17	63.4884	7.69556e-15	70.9331	5.27872e-32
elongatus_stormi_asupak	bio12	1434.45	1415.17	0.580358	1449.98	0.660777	1429.77	0.893315	1472.51	0.283116	1478	0.222982	1498.74	0.0743384	1478	0.222982	1459.46	0.482406
elongatus_stormi_asupak	bio13	252.52	274.108	0.000300626	268.366	0.00697278	278.541	1.4502e-05	290.102	1.25733e-09	273.113	0.000833596	284.311	1.63901e-07	273.113	0.000833596	275.381	0.000153257
elongatus_stormi_asupak	bio14	7.64244	7.31977	0.0195764	7.78779	0.311951	7.99419	0.0127135	7.52616	0.413499	6.89244	1.10945e-07	6.72965	4.31855e-11	6.89244	1.10945e-07	8.43895	4.66799e-08
elongatus_stormi_asupak	bio15	74.3314	78.7733	1.4943e-53	76.7645	9.13065e-19	80.4506	6.07096e-89	82.2791	4.70529e-122	82.218	1.11091e-135	82.7064	1.04575e-152	82.218	1.11091e-135	85.7703	2.03435e-214
elongatus_stormi_asupak	bio16	719.323	750.706	0.0696759	742.683	0.173439	767.843	0.00546781	813.689	2.02224e-07	780.145	0.00055004	795.163	2.1883e-05	780.145	0.00055004	792.863	3.96456e-05
elongatus_stormi_asupak	bio17	52.2907	53.0203	0.470856	52.439	0.882378	50.3779	0.0502661	52.218	0.942249	47.5523	1.57728e-06	33.0436	5.3819e-84	47.5523	1.57728e-06	40.1453	1.37225e-38
elongatus_stormi_asupak	bio18	62.4419	55.9419	3.61563e-08	56.5843	1.81401e-06	58.2297	0.000595516	55.9215	1.15373e-07	56.3547	1.01853e-06	51.8052	3.10306e-15	56.3547	1.01853e-06	55.6424	2.10131e-08
elongatus_stormi_asupak	bio19	674.555	699.48	0.12469	727.238	0.00160651	733.814	0.000364723	746.645	1.83959e-05	712.535	0.0192887	749.381	7.84108e-06	712.535	0.0192887	712.445	0.0196634
larselli_vandykei	bio1	77.9892	97.8757	2.8458e-18	100.795	6.54247e-23	102.292	1.76322e-25	112.751	5.33547e-45	95.5243	9.81091e-15	98.1946	1.10093e-18	95.5243	9.81091e-15	107.67	7.4215e-35
larselli_vandykei	bio2	100.005	105.341	1.29336e-08	104.886	1.57863e-07	104.432	1.53041e-06	106.524	1.42796e-11	100.822	0.355135	100.854	0.335322	100.822	0.355135	101.346	0.12865
larselli_vandykei	bio3	39.9405	39.8919	0.903946	40.5081	0.161461	39.3027	0.109596	39.3297	0.14019	39.0216	0.0150802	38.2162	7.04442e-06	39.0216	0.0150802	37.3946	5.27472e-11
larselli_vandykei	bio4	5284.43	5473.13	0.0168483	5479.89	0.0127944	5596.21	0.000115035	5730	1.92326e-07	5478.83	0.00809056	5583.9	6.44518e-05	5478.83	0.00809056	5882.88	1.98787e-14
larselli_vandykei	bio5	225.216	255.459	7.04045e-25	259.059	5.20538e-30	260.643	3.7114e-32	278.611	2.84693e-54	249.005	1.46726e-18	254.346	2.0547e-25	249.005	1.46726e-18	267.524	1.61022e-45
larselli_vandykei	bio6	-23.6649	-7.85405	2.67374e-11	1.13514	2.89092e-24	-3.83243	1.55989e-16	8.37297	1.19144e-36	-7.7027	1.29109e-11	-7.90811	3.08222e-11	-7.7027	1.29109e-11	-1.02703	1.51632e-20
larselli_vandykei	bio7	248.881	263.314	1.6101e-06	257.924	0.00202119	264.476	2.00553e-07	270.238	7.46949e-11	256.708	0.00300471	262.254	9.67033e-07	256.708	0.00300471	268.551	1.80811e-12
larselli_vandykei	bio8	19.4216	39.4	2.01897e-15	41.2811	6.32582e-18	41.7892	1.21581e-18	53.6595	2.12482e-37	36.7135	3.41595e-12	39.9514	2.58935e-16	36.7135	3.41595e-12	47.3514	4.36936e-27
larselli_vandykei	bio9	146.308	169.968	5.79149e-25	172.914	2.58496e-30	175.222	2.58455e-34	188.838	3.28636e-59	166.465	2.39733e-19	170.595	3.16726e-26	166.465	2.39733e-19	184.049	1.96906e-51
larselli_vandykei	bio10	147.8	171.47	9.52424e-27	174.973	1.74184e-33	178.032	4.92638e-39	190.93	6.79687e-64	169.395	3.549e-23	173.092	9.83319e-30	169.395	3.549e-23	187.454	2.22379e-58
larselli_vandykei	bio11	14.6324	33.3892	7.81478e-14	37.8216	7.87065e-20	36.2865	1.25833e-17	47.7189	2.04425e-35	31.1027	2.39134e-11	32.1243	1.62429e-12	31.1027	2.39134e-11	39.0486	8.63472e-22
larselli_vandykei	bio12	2221.78	2177.31	0.371221	2255.86	0.501598	2215.52	0.900423	2239.26	0.72808	2387.61	0.00162086	2491.45	7.21037e-07	2387.61	0.00162086	2508.67	1.27097e-07
larselli_vandykei	bio13	362.114	384.346	0.0082859	392.741	0.000275101	383.595	0.00894845	388.395	0.00145891	436.876	1.03486e-16	440.238	1.01108e-16	436.876	1.03486e-16	441.33	9.38865e-18
larselli_vandykei	bio14	33.5946	29.7676	0.000529051	26.9946	1.99954e-10	29.2486	8.05978e-05	26.3568	6.12793e-12	30.1405	0.000976407	30.2703	0.00321768	30.1405	0.000976407	30.2703	0.000690534
larselli_vandykei	bio15	62.3568	66.4162	1.98599e-19	66.9351	2.38508e-24	67.9135	1.96075e-31	69.0054	1.3133e-43	70.5297	1.59529e-57	72.3243	1.19599e-76	70.5297	1.59529e-57	71.5027	1.03993e-69
larselli_vandykei	bio16	1041.53	1073.1	0.168985	1099.52	0.0131602	1108.77	0.00402512	1123.89	0.000495813	1198.58	2.8807e-10	1263.64	4.62625e-17	1198.58	2.8807e-10	1267.46	1.01528e-17
larselli_vandykei	bio17	155.524	144.854	0.00412057	135.557	5.91571e-08	139.87	3.84309e-05	129.876	1.89167e-12	143.432	0.00123691	123.324	1.04765e-17	143.432	0.00123691	136.892	2.53309e-07
larselli_vandykei	bio18	169.551	153.578	0.00038239	145.222	3.6925e-08	148.432	1.30106e-06	143.314	2.05726e-09	154.816	0.000789402	146.503	1.43078e-07	154.816	0.000789402	154.53	0.000405895
larselli_vandykei	bio19	975.903	965.362	0.623811	1017.4	0.0611492	1009.74	0.122125	1011.45	0.104793	1093.79	4.24621e-07	1176.92	7.12536e-16	1093.79	4.24621e-07	1146.34	1.22184e-12
larselli_vandykei_indahoensis	bio1	74.3098	96.2155	2.17213e-39	99.1953	1.35771e-48	100.993	1.56238e-54	112.313	1.1168e-93	94.7542	5.5826e-35	97.3468	9.33107e-43	94.7542	5.5826e-35	107.909	1.49639e-77
larselli_vandykei_indahoensis	bio2	113.465	118.391	0.00218258	118.104	0.00404094	117.96	0.00566751	119.589	0.000151518	114.296	0.606903	114.455	0.541347	114.296	0.606903	114.798	0.408825
larselli_vandykei_indahoensis	bio3	38.862	38.7609	0.730104	39.3872	0.0746169	38.2929	0.0484457	38.3266	0.070584	38.6431	0.416069	37.9966	0.0013315	38.6431	0.416069	37.303	8.63001e-09
larselli_vandykei_indahoensis	bio4	6160.26	6342.43	0.0830855	6351.6	0.0686977	6475.47	0.00300258	6608.76	3.13078e-05	6189.83	0.759444	6285.41	0.195136	6189.83	0.759444	6556.04	4.0122e-05
larselli_vandykei_indahoensis	bio5	246.189	279.411	2.40137e-25	283.441	1.53869e-30	286.054	2.43478e-33	304.808	2.26674e-59	269.32	2.29936e-15	274.424	1.23398e-21	269.32	2.29936e-15	289.485	9.75761e-43
larselli_vandykei_indahoensis	bio6	-44.6195	-25.5724	1.80203e-12	-15.8081	6.32389e-26	-21.2626	8.05364e-18	-6.81481	1.21535e-42	-24.0909	1.2982e-14	-24.1481	1.50293e-14	-24.0909	1.2982e-14	-14.8687	3.74972e-29
larselli_vandykei_indahoensis	bio7	290.808	304.983	0.00344711	299.249	0.0791119	307.316	0.000766568	311.623	2.20227e-05	293.411	0.564982	298.572	0.0861167	293.411	0.564982	304.354	0.00269476
larselli_vandykei_indahoensis	bio8	5.34343	27.9731	6.70914e-19	28.9663	5.8438e-21	29.367	2.34041e-22	42.6835	1.87284e-48	25.2323	6.35665e-16	27.734	3.19094e-20	25.2323	6.35665e-16	35.9091	1.04467e-35
larselli_vandykei_indahoensis	bio9	151.162	178.333	2.19799e-43	181.677	5.39013e-52	184.852	2.30647e-59	199.333	2.03485e-97	173.003	1.90278e-31	177.253	3.07671e-42	173.003	1.90278e-31	191.552	4.53819e-82
larselli_vandykei_indahoensis	bio10	155.384	181.32	2.85385e-43	184.704	4.23659e-53	187.96	6.9684e-62	202.421	7.83281e-100	176.465	3.63151e-33	180.192	2.43109e-43	176.465	3.63151e-33	195.192	1.42128e-88
larselli_vandykei_indahoensis	bio11	-1.13805	19.7811	9.4614e-19	24.6397	3.33837e-27	22.9428	4.57266e-24	35.8418	3.42269e-51	19.1582	1.36107e-18	20.2761	2.14795e-20	19.1582	1.36107e-18	28.4781	1.79665e-36
larselli_vandykei_indahoensis	bio12	1668.94	1633.69	0.593618	1687.47	0.783694	1660.26	0.89646	1679.04	0.880121	1791.15	0.0782917	1863.22	0.00656085	1791.15	0.0782917	1879.42	0.00324236
larselli_vandykei_indahoensis	bio13	263.337	277.552	0.241255	286.461	0.0564305	279.953	0.163928	283.121	0.0999424	318.566	1.81271e-05	319.805	1.60717e-05	318.566	1.81271e-05	320.697	1.10592e-05
larselli_vandykei_indahoensis	bio14	31.8114	28.0202	4.79259e-07	25.7037	9.504e-18	27.266	1.55984e-09	24.7003	1.24674e-22	28.8653	4.27501e-05	28.2963	5.96778e-06	28.8653	4.27501e-05	30.2088	0.0154617
larselli_vandykei_indahoensis	bio15	51.7845	56.0572	0.000329902	57.2929	2.03803e-06	58.1684	5.40555e-08	58.5488	2.18899e-08	60.0774	1.06287e-11	61.7542	7.01607e-16	60.0774	1.06287e-11	61.0404	4.70651e-14
larselli_vandykei_indahoensis	bio16	756.088	777.633	0.526891	797.256	0.232753	805.367	0.153879	814.3	0.0955875	870.29	0.00160546	914.414	2.62216e-05	870.29	0.00160546	919.64	1.34444e-05
larselli_vandykei_indahoensis	bio17	137.653	125.051	6.65844e-05	116.815	2.10118e-11	121.013	1.41892e-07	114.172	3.63514e-15	126.832	0.000401893	111.805	1.31727e-18	126.832	0.000401893	124.815	7.20994e-06
larselli_vandykei_indahoensis	bio18	151.899	138.751	9.62523e-05	131.192	4.20665e-10	132.02	2.91146e-09	128.906	3.1819e-12	139.576	0.000218481	130.512	1.8963e-10	139.576	0.000218481	138.155	2.85635e-05
larselli_vandykei_indahoensis	bio19	706.946	697.96	0.775586	735.313	0.381434	731.599	0.44325	732.441	0.428546	793.232	0.0103082	854.047	2.92093e-05	793.232	0.0103082	833.054	0.000253354
asupak	bio1	92.5	112.333	0.272709	114	0.234042	117.333	0.176775	127.5	0.0680956	109	0.353994	112.167	0.275108	109	0.353994	121.5	0.121075
asupak	bio2	161.167	165.333	0.670995	165	0.697344	164.5	0.733564	166.5	0.587754	162.167	0.91804	162.667	0.87854	162.167	0.91804	163.5	0.811386
asupak	bio3	47.1667	46.1667	0.044187	46.3333	0.0961026	45.5	0.00471642	45.3333	0.0023788	47	0.687	46.1667	0.113782	47	0.687	45.6667	0.018042
asupak	bio4	6253.83	6552.5	0.311471	6522.67	0.363083	6684	0.158914	6870.83	0.0535752	6486.17	0.426772	6656.5	0.182109	6486.17	0.426772	6862.67	0.0528151
asupak	bio5	296.167	330.333	0.238928	331.833	0.221816	335.333	0.181633	354	0.0610604	316.333	0.476772	322.5	0.350927	316.333	0.476772	333.667	0.19449
asupak	bio6	-42.3333	-24.6667	0.138313	-18.5	0.0507387	-20.5	0.0704413	-10.8333	0.0154002	-26.3333	0.171243	-26.3333	0.171243	-26.3333	0.171243	-19.8333	0.0658528
asupak	bio7	338.5	355	0.360915	350.333	0.513886	355.833	0.342754	364.833	0.162911	342.667	0.815224	348.833	0.557091	342.667	0.815224	353.5	0.397101
asupak	bio8	21.5	41.8333	0.114023	42.5	0.100867	44.1667	0.0797121	55.5	0.0151469	37.8333	0.19441	39.8333	0.149522	37.8333	0.19441	47.5	0.0492169
asupak	bio9	174.667	200	0.237072	201.833	0.207428	206.667	0.150189	221.167	0.0439001	194.5	0.355121	200	0.245445	194.5	0.355121	211.5	0.103253
asupak	bio10	175.167	200.5	0.233589	202.167	0.20597	207.333	0.137931	221.333	0.0431898	195	0.342605	200.5	0.233589	195	0.342605	212.167	0.0934944
asupak	bio11	18	35.8333	0.181887	39.1667	0.121447	39	0.123469	49.5	0.0293605	33	0.257249	34	0.22891	33	0.257249	40.3333	0.103962
asupak	bio12	801	782.5	0.827107	801.833	0.992238	795.667	0.949911	816.333	0.857966	818.667	0.838198	828.833	0.748789	818.667	0.838198	807.5	0.939558
asupak	bio13	145.167	156	0.411505	153.167	0.533851	159	0.30364	165	0.157501	153.167	0.547273	164.5	0.1663	153.167	0.547273	157.833	0.337168
asupak	bio14	8.16667	7.83333	0.690043	8.16667	1	9.16667	0.305024	8.16667	1	8	0.845701	7	0.193349	8	0.845701	10.3333	0.0639922
asupak	bio15	71	75.8333	0.0801239	73.3333	0.369973	77.6667	0.0247476	79.3333	0.00733323	79.6667	0.00361565	80.8333	0.00180839	79.6667	0.00361565	82.8333	0.000458376
asupak	bio16	404	416	0.751862	412.167	0.828038	428.5	0.52794	451.5	0.24544	439.5	0.373283	448.167	0.276147	439.5	0.373283	445.5	0.304704
asupak	bio17	45.5	43.1667	0.653657	42.3333	0.555707	43.8333	0.757111	41.6667	0.471711	39.6667	0.274457	29.5	0.00729371	39.6667	0.274457	37.1667	0.123255
asupak	bio18	46.1667	45.5	0.901505	43.6667	0.657262	44.3333	0.760551	43.3333	0.610036	41.3333	0.448179	32.3333	0.0681012	41.3333	0.448179	40.8333	0.458711
asupak	bio19	378.5	387.167	0.802291	399.833	0.547299	409.167	0.396818	414.833	0.32028	403.333	0.485894	425.5	0.213034	403.333	0.485894	404.667	0.463337

## Sheet: S7
Table S7.
Bioclim variable contribution and importance.
elongatus
variable	percent.contribution	permutation.importance
bio15_crop	38.7793	4.8123
bio12_crop	29.9422	3.8099
bio14_crop	18.7408	6.3068
bio6_crop	7.5029	75.7229
bio1_crop	2.5186	3.8922
bio2_crop	2.5162	5.456
stormi
variable	percent.contribution	permutation.importance
bio15_crop	46.2525	72.9009
bio12_crop	18.0972	7.0462
bio1_crop	16.159	4.2787
bio2_crop	10.8226	6.7003
bio3_crop	5.5999	0.0153
bio4_crop	2.4354	5.6427
bio14_crop	0.6333	3.4159
elongatus-stormi-asupak
variable	percent.contribution	permutation.importance
bio15_crop	47.8593	18.193
bio17_crop	18.6137	18.2717
bio6_crop	16.4185	45.4523
bio14_crop	10.3548	8.1339
bio1_crop	3.4614	3.7539
bio2_crop	3.2923	6.1951
idahoensis
variable	percent.contribution	permutation.importance
bio9_crop	27.1537	27.5129
bio8_crop	25.8239	11.9592
bio4_crop	25.7715	24.7331
bio7_crop	20.2917	26.513
bio15_crop	0.9593	9.2819
larselli
variable	percent.contribution	permutation.importance
bio12_crop	42.9799	37.1374
bio3_crop	16.9727	6.5016
bio15_crop	13.3656	0.4649
bio14_crop	8.2225	13.241
bio1_crop	6.6872	10.7728
bio7_crop	6.5632	0
bio2_crop	4.0334	30.6902
bio4_crop	1.1755	1.1921
vandykei
variable	percent.contribution	permutation.importance
bio12_crop	53.7417	30.8079
bio15_crop	19.0297	0.519
bio14_crop	14.9478	45.9522
bio4_crop	5.6328	4.1031
bio2_crop	4.6954	0
bio3_crop	0.853	11.0159
bio6_crop	0.7144	2.5004
bio9_crop	0.182	4.4717
bio5_crop	0.122	0.0559
bio1_crop	0.0813	0.574
larselli-vandykei
variable	percent.contribution	permutation.importance
bio12_crop	45.7032	50.1959
bio15_crop	22.832	1.3806
bio2_crop	18.2301	39.0167
bio4_crop	4.5368	4.7642
bio14_crop	2.8356	0.6266
bio3_crop	2.6286	1.7414
bio6_crop	1.7016	0.0739
bio5_crop	1.0525	1.0727
bio1_crop	0.4796	1.128
larselli-vandykei-idahoensis
variable	percent.contribution	permutation.importance
bio17_crop	39.9482	75.3292
bio6_crop	18.4897	0.1323
bio3_crop	11.8521	1.0451
bio2_crop	9.4163	1.7554
bio9_crop	7.7054	0.2257
bio15_crop	2.916	15.482
bio4_crop	2.6702	1.8273
bio14_crop	2.0139	0.6772
bio5_crop	1.9713	2.1963
bio10_crop	1.7486	1.2922
bio1_crop	1.2684	0.0374
dunni
variable	percent.contribution	permutation.importance
bio12_crop	44.8468	73.9004
bio14_crop	13.0692	12.2542
bio3_crop	11.6492	0
bio15_crop	10.868	5.2856
bio6_crop	8.1001	1.4611
bio1_crop	6.7582	6.2825
bio2_crop	4.0447	0.2937
bio9_crop	0.6638	0.5225
bio5_crop	0	0
vehiculum
variable	percent.contribution	permutation.importance
bio7_crop	57.8134	45.2896
bio15_crop	13.1609	12.7174
bio2_crop	10.5324	11.864
bio1_crop	9.6227	23.9022
bio4_crop	6.5205	0.977
bio3_crop	2.35	5.2498
dunni-vehiculum
variable	percent.contribution	permutation.importance
bio7_crop	29.9706	14.0502
bio19_crop	25.4139	23.3838
bio11_crop	11.6368	4.625
bio18_crop	8.0847	18.2413
bio4_crop	7.3535	1.3365
bio15_crop	6.8755	9.3729
bio2_crop	3.9101	2.8235
bio1_crop	2.959	12.4007
bio10_crop	2.2731	8.4976
bio3_crop	1.3628	5.1929
bio5_crop	0.16	0.0757
asupak
variable	percent.contribution	permutation.importance
bio19_crop	100	100
bio12_crop	0	0
bio13_crop	0	0
bio16_crop	0	0

## Sheet: S8
Table S8.
List of Genbank accessions used for phylogenetic analysis.
AY183764.1 Plethodon elongatus isolate N8oreg cytochrome b (cytb) gene, partial cds; mitochondrial gene for mitochondrial product
AY183765.1 Plethodon elongatus isolate 43RainieFalls cytochrome b (cytb) gene, partial cds; mitochondrial gene for mitochondrial product
AY183766.1 Plethodon elongatus isolate 44RainieFalls cytochrome b (cytb) gene, partial cds; mitochondrial gene for mitochondrial product
AY183767.1 Plethodon elongatus isolate 42GravesCr cytochrome b (cytb) gene, partial cds; mitochondrial gene for mitochondrial product
AY183768.1 Plethodon elongatus isolate pelo3 cytochrome b (cytb) gene, partial cds; mitochondrial gene for mitochondrial product
AY183769.1 Plethodon elongatus isolate pelo4 cytochrome b (cytb) gene, partial cds; mitochondrial gene for mitochondrial product
AY183770.1 Plethodon elongatus isolate N10oreg cytochrome b (cytb) gene, partial cds; mitochondrial gene for mitochondrial product
AY183771.1 Plethodon elongatus isolate pelo5 cytochrome b (cytb) gene, partial cds; mitochondrial gene for mitochondrial product
AY183772.1 Plethodon elongatus isolate pelo6 cytochrome b (cytb) gene, partial cds; mitochondrial gene for mitochondrial product
AY183773.1 Plethodon elongatus isolate N9oreg cytochrome b (cytb) gene, partial cds; mitochondrial gene for mitochondrial product
AY183774.1 Plethodon elongatus isolate s5028 cytochrome b (cytb) gene, partial cds; mitochondrial gene for mitochondrial product
AY183775.1 Plethodon elongatus isolate s5029 cytochrome b (cytb) gene, partial cds; mitochondrial gene for mitochondrial product
AY183776.1 Plethodon elongatus isolate s5030 cytochrome b (cytb) gene, partial cds; mitochondrial gene for mitochondrial product
AY183777.1 Plethodon elongatus isolate s8163 cytochrome b (cytb) gene, partial cds; mitochondrial gene for mitochondrial product
AY183778.1 Plethodon elongatus isolate s8166 cytochrome b (cytb) gene, partial cds; mitochondrial gene for mitochondrial product
AY183779.1 Plethodon elongatus isolate s8167 cytochrome b (cytb) gene, partial cds; mitochondrial gene for mitochondrial product
AY183780.1 Plethodon stormi isolate LittleHumpyCreek cytochrome b (cytb) gene, partial cds; mitochondrial gene for mitochondrial product
AY183781.1 Plethodon stormi isolate FerrisGulch cytochrome b (cytb) gene, partial cds; mitochondrial gene for mitochondrial product
AY183782.1 Plethodon stormi isolate NineMileCreek cytochrome b (cytb) gene, partial cds; mitochondrial gene for mitochondrial product
AY183783.1 Plethodon stormi isolate HinkleGulch cytochrome b (cytb) gene, partial cds; mitochondrial gene for mitochondrial product
AY183784.1 Plethodon stormi isolate GrouseCreek cytochrome b (cytb) gene, partial cds; mitochondrial gene for mitochondrial product
AY183784.1 Plethodon stormi isolate GrouseCreek cytochrome b (cytb) gene, partial cds; mitochondrial gene for mitochondrial product
AY183785.1 Plethodon stormi isolate s8868 cytochrome b (cytb) gene, partial cds; mitochondrial gene for mitochondrial product
AY183786.1 Plethodon stormi isolate Carberry cytochrome b (cytb) gene, partial cds; mitochondrial gene for mitochondrial product
AY183787.1 Plethodon stormi isolate YellowJacket cytochrome b (cytb) gene, partial cds; mitochondrial gene for mitochondrial product
AY183788.1 Plethodon elongatus isolate 6RowdyCreek cytochrome b (cytb) gene, partial cds; mitochondrial gene for mitochondrial product
AY183789.1 Plethodon elongatus isolate 21sr130 cytochrome b (cytb) gene, partial cds; mitochondrial gene for mitochondrial product
AY183790.1 Plethodon elongatus isolate s6034 cytochrome b (cytb) gene, partial cds; mitochondrial gene for mitochondrial product
AY183792.1 Plethodon elongatus isolate s10585 cytochrome b (cytb) gene, partial cds; mitochondrial gene for mitochondrial product
AY183793.1 Plethodon elongatus isolate 28nearsr117 cytochrome b (cytb) gene, partial cds; mitochondrial gene for mitochondrial product
AY183794.1 Plethodon elongatus isolate s10700 cytochrome b (cytb) gene, partial cds; mitochondrial gene for mitochondrial product
AY183795.1 Plethodon elongatus isolate s10701 cytochrome b (cytb) gene, partial cds; mitochondrial gene for mitochondrial product
AY183796.1 Plethodon elongatus isolate 2craigscr cytochrome b (cytb) gene, partial cds; mitochondrial gene for mitochondrial product
AY183797.1 Plethodon elongatus isolate 20sre119 cytochrome b (cytb) gene, partial cds; mitochondrial gene for mitochondrial product
AY183798.1 Plethodon elongatus isolate s12167 cytochrome b (cytb) gene, partial cds; mitochondrial gene for mitochondrial product
AY183799.1 Plethodon elongatus isolate s12362 cytochrome b (cytb) gene, partial cds; mitochondrial gene for mitochondrial product
AY183800.1 Plethodon elongatus isolate s9395 cytochrome b (cytb) gene, partial cds; mitochondrial gene for mitochondrial product
AY183801.1 Plethodon elongatus isolate 17sr105 cytochrome b (cytb) gene, partial cds; mitochondrial gene for mitochondrial product
AY183802.1 Plethodon elongatus isolate 16sr99 cytochrome b (cytb) gene, partial cds; mitochondrial gene for mitochondrial product
AY183803.1 Plethodon elongatus isolate s8857 cytochrome b (cytb) gene, partial cds; mitochondrial gene for mitochondrial product
AY183804.1 Plethodon elongatus isolate fc11455 cytochrome b (cytb) gene, partial cds; mitochondrial gene for mitochondrial product
AY183805.1 Plethodon elongatus isolate 40Patcr cytochrome b (cytb) gene, partial cds; mitochondrial gene for mitochondrial product
AY183806.1 Plethodon elongatus isolate 41Patcr cytochrome b (cytb) gene, partial cds; mitochondrial gene for mitochondrial product
AY183807.1 Plethodon elongatus isolate 4sr125 cytochrome b (cytb) gene, partial cds; mitochondrial gene for mitochondrial product
AY183808.1 Plethodon elongatus isolate s8903 cytochrome b (cytb) gene, partial cds; mitochondrial gene for mitochondrial product
AY183810.1 Plethodon elongatus isolate 36hwy199ra cytochrome b (cytb) gene, partial cds; mitochondrial gene for mitochondrial product
AY183811.1 Plethodon elongatus isolate 37hwy199ra cytochrome b (cytb) gene, partial cds; mitochondrial gene for mitochondrial product
AY183812.1 Plethodon elongatus isolate 27nearsr112 cytochrome b (cytb) gene, partial cds; mitochondrial gene for mitochondrial product
AY183813.1 Plethodon stormi isolate fia14 cytochrome b (cytb) gene, partial cds; mitochondrial gene for mitochondrial product
AY183814.1 Plethodon stormi isolate fia16 cytochrome b (cytb) gene, partial cds; mitochondrial gene for mitochondrial product
AY183815.1 Plethodon stormi isolate s8139 cytochrome b (cytb) gene, partial cds; mitochondrial gene for mitochondrial product
AY183816.1 Plethodon stormi isolate s8140 cytochrome b (cytb) gene, partial cds; mitochondrial gene for mitochondrial product
AY183817.1 Plethodon stormi isolate JoeCreek cytochrome b (cytb) gene, partial cds; mitochondrial gene for mitochondrial product
AY183818.1 Plethodon stormi isolate ElliotCreek cytochrome b (cytb) gene, partial cds; mitochondrial gene for mitochondrial product
AY183819.1 Plethodon stormi isolate s10691 cytochrome b (cytb) gene, partial cds; mitochondrial gene for mitochondrial product
AY183820.1 Plethodon stormi isolate s10510 cytochrome b (cytb) gene, partial cds; mitochondrial gene for mitochondrial product
AY183821.1 Plethodon stormi isolate s10511 cytochrome b (cytb) gene, partial cds; mitochondrial gene for mitochondrial product
AY183822.1 Plethodon stormi isolate s10521 cytochrome b (cytb) gene, partial cds; mitochondrial gene for mitochondrial product
AY183823.1 Plethodon stormi isolate s10693 cytochrome b (cytb) gene, partial cds; mitochondrial gene for mitochondrial product
AY183824.1 Plethodon stormi isolate s10694 cytochrome b (cytb) gene, partial cds; mitochondrial gene for mitochondrial product
AY183825.1 Plethodon stormi isolate 38seattlecr cytochrome b (cytb) gene, partial cds; mitochondrial gene for mitochondrial product
AY183826.1 Plethodon stormi isolate 39seattlecr cytochrome b (cytb) gene, partial cds; mitochondrial gene for mitochondrial product
AY183827.1 Plethodon stormi isolate s12173 cytochrome b (cytb) gene, partial cds; mitochondrial gene for mitochondrial product
AY183828.1 Plethodon elongatus isolate KL59no2 cytochrome b (cytb) gene, partial cds; mitochondrial gene for mitochondrial product
AY183829.1 Plethodon elongatus isolate 8walkercr cytochrome b (cytb) gene, partial cds; mitochondrial gene for mitochondrial product
AY183830.1 Plethodon elongatus isolate s12169 cytochrome b (cytb) gene, partial cds; mitochondrial gene for mitochondrial product
AY183831.1 Plethodon elongatus isolate s12170 cytochrome b (cytb) gene, partial cds; mitochondrial gene for mitochondrial product
AY183832.1 Plethodon elongatus isolate s10528 cytochrome b (cytb) gene, partial cds; mitochondrial gene for mitochondrial product
AY183833.1 Plethodon elongatus isolate s10530 cytochrome b (cytb) gene, partial cds; mitochondrial gene for mitochondrial product
AY183834.1 Plethodon elongatus isolate s12175 cytochrome b (cytb) gene, partial cds; mitochondrial gene for mitochondrial product
AY183835.1 Plethodon elongatus isolate s12176 cytochrome b (cytb) gene, partial cds; mitochondrial gene for mitochondrial product
AY183836.1 Plethodon elongatus isolate s10543 cytochrome b (cytb) gene, partial cds; mitochondrial gene for mitochondrial product
AY183837.1 Plethodon elongatus isolate s10545 cytochrome b (cytb) gene, partial cds; mitochondrial gene for mitochondrial product
AY183838.1 Plethodon elongatus isolate 13nearKL62 cytochrome b (cytb) gene, partial cds; mitochondrial gene for mitochondrial product
AY183839.1 Plethodon elongatus isolate 1clearcrTH cytochrome b (cytb) gene, partial cds; mitochondrial gene for mitochondrial product
AY183840.1 Plethodon elongatus isolate 18kl106 cytochrome b (cytb) gene, partial cds; mitochondrial gene for mitochondrial product
AY183841.1 Plethodon elongatus isolate 26nearKL106 cytochrome b (cytb) gene, partial cds; mitochondrial gene for mitochondrial product
AY183842.1 Plethodon elongatus isolate 19nearkl114 cytochrome b (cytb) gene, partial cds; mitochondrial gene for mitochondrial product
AY183843.1 Plethodon elongatus isolate s8885 cytochrome b (cytb) gene, partial cds; mitochondrial gene for mitochondrial product
AY183844.1 Plethodon elongatus isolate s8887 cytochrome b (cytb) gene, partial cds; mitochondrial gene for mitochondrial product
AY183845.1 Plethodon elongatus isolate s8891 cytochrome b (cytb) gene, partial cds; mitochondrial gene for mitochondrial product
AY183846.1 Plethodon elongatus isolate 15sr97 cytochrome b (cytb) gene, partial cds; mitochondrial gene for mitochondrial product
AY183847.1 Plethodon elongatus isolate requa cytochrome b (cytb) gene, partial cds; mitochondrial gene for mitochondrial product
AY183848.1 Plethodon elongatus isolate fia137 cytochrome b (cytb) gene, partial cds; mitochondrial gene for mitochondrial product
AY183849.1 Plethodon elongatus isolate fia87 cytochrome b (cytb) gene, partial cds; mitochondrial gene for mitochondrial product
AY183850.1 Plethodon elongatus isolate fia85 cytochrome b (cytb) gene, partial cds; mitochondrial gene for mitochondrial product
AY183851.1 Plethodon elongatus isolate N3Fia85 cytochrome b (cytb) gene, partial cds; mitochondrial gene for mitochondrial product
AY183852.1 Plethodon elongatus isolate N5Fia85 cytochrome b (cytb) gene, partial cds; mitochondrial gene for mitochondrial product
AY183853.1 Plethodon elongatus isolate fia82 cytochrome b (cytb) gene, partial cds; mitochondrial gene for mitochondrial product
AY183854.1 Plethodon elongatus isolate N6Fia82 cytochrome b (cytb) gene, partial cds; mitochondrial gene for mitochondrial product
AY183855.1 Plethodon elongatus isolate 22kl146A cytochrome b (cytb) gene, partial cds; mitochondrial gene for mitochondrial product
AY183856.1 Plethodon elongatus isolate 23KL146B cytochrome b (cytb) gene, partial cds; mitochondrial gene for mitochondrial product
AY183857.1 Plethodon elongatus isolate s8202 cytochrome b (cytb) gene, partial cds; mitochondrial gene for mitochondrial product
AY183858.1 Plethodon elongatus isolate 24KL153 cytochrome b (cytb) gene, partial cds; mitochondrial gene for mitochondrial product
AY183859.1 Plethodon elongatus isolate s10550 cytochrome b (cytb) gene, partial cds; mitochondrial gene for mitochondrial product
AY183860.1 Plethodon elongatus isolate fia118 cytochrome b (cytb) gene, partial cds; mitochondrial gene for mitochondrial product
AY183861.1 Plethodon elongatus isolate N4fia118 cytochrome b (cytb) gene, partial cds; mitochondrial gene for mitochondrial product
AY183862.1 Plethodon elongatus isolate s12746 cytochrome b (cytb) gene, partial cds; mitochondrial gene for mitochondrial product
AY183863.1 Plethodon elongatus isolate s12747 cytochrome b (cytb) gene, partial cds; mitochondrial gene for mitochondrial product
AY183864.1 Plethodon elongatus isolate fia122 cytochrome b (cytb) gene, partial cds; mitochondrial gene for mitochondrial product
AY183865.1 Plethodon elongatus isolate 25KL175 cytochrome b (cytb) gene, partial cds; mitochondrial gene for mitochondrial product
AY183866.1 Plethodon elongatus isolate fia79 cytochrome b (cytb) gene, partial cds; mitochondrial gene for mitochondrial product
AY183867.1 Plethodon elongatus isolate N1Fia79 cytochrome b (cytb) gene, partial cds; mitochondrial gene for mitochondrial product
AY183868.1 Plethodon elongatus isolate 14SR78 cytochrome b (cytb) gene, partial cds; mitochondrial gene for mitochondrial product
AY183869.1 Plethodon elongatus isolate 3donahue cytochrome b (cytb) gene, partial cds; mitochondrial gene for mitochondrial product
AY183870.1 Plethodon elongatus isolate fia193 cytochrome b (cytb) gene, partial cds; mitochondrial gene for mitochondrial product
AY183871.1 Plethodon elongatus isolate N2Fia193 cytochrome b (cytb) gene, partial cds; mitochondrial gene for mitochondrial product
AY183872.1 Plethodon elongatus isolate 9tishtang cytochrome b (cytb) gene, partial cds; mitochondrial gene for mitochondrial product
AY183873.1 Plethodon elongatus isolate s8205 cytochrome b (cytb) gene, partial cds; mitochondrial gene for mitochondrial product
AY183874.1 Plethodon elongatus isolate 12sr58 cytochrome b (cytb) gene, partial cds; mitochondrial gene for mitochondrial product
AY183875.1 Plethodon elongatus isolate 10wtrmanrdg cytochrome b (cytb) gene, partial cds; mitochondrial gene for mitochondrial product
AY183876.1 Plethodon elongatus isolate 11wtrmnrdgCC cytochrome b (cytb) gene, partial cds; mitochondrial gene for mitochondrial product
AY183877.1 Plethodon elongatus isolate efkcg cytochrome b (cytb) gene, partial cds; mitochondrial gene for mitochondrial product
AY183878.1 Plethodon elongatus isolate 6NO88 cytochrome b (cytb) gene, partial cds; mitochondrial gene for mitochondrial product
AY183879.1 Plethodon elongatus isolate N11.6N088 cytochrome b (cytb) gene, partial cds; mitochondrial gene for mitochondrial product
AY183880.1 Plethodon elongatus isolate fia45 cytochrome b (cytb) gene, partial cds; mitochondrial gene for mitochondrial product
AY183881.1 Plethodon elongatus isolate N7Fia45 cytochrome b (cytb) gene, partial cds; mitochondrial gene for mitochondrial product
AY183882.1 Plethodon elongatus isolate fc12821 cytochrome b (cytb) gene, partial cds; mitochondrial gene for mitochondrial product
AY183883.1 Plethodon elongatus isolate fc12822 cytochrome b (cytb) gene, partial cds; mitochondrial gene for mitochondrial product
AY183884.1 Plethodon elongatus isolate s10984 cytochrome b (cytb) gene, partial cds; mitochondrial gene for mitochondrial product
AY688267.1 Plethodon stormi isolate CBC0235 cytochrome b (cytb) gene, partial cds; mitochondrial
AY688268.1 Plethodon stormi isolate CHG0214 cytochrome b (cytb) gene, partial cds; mitochondrial
AY688269.1 Plethodon elongatus isolate CLC0102 cytochrome b (cytb) gene, partial cds; mitochondrial
AY688270.1 Plethodon elongatus isolate DLC0117 cytochrome b (cytb) gene, partial cds; mitochondrial
AY688271.1 Plethodon elongatus isolate DOC0148 cytochrome b (cytb) gene, partial cds; mitochondrial
AY688272.1 Plethodon stormi isolate EFI0020 cytochrome b (cytb) gene, partial cds; mitochondrial
AY688273.1 Plethodon elongatus isolate ELC0097 cytochrome b (cytb) gene, partial cds; mitochondrial
AY688274.1 Plethodon stormi isolate ELI0217 cytochrome b (cytb) gene, partial cds; mitochondrial
AY688275.1 Plethodon elongatus isolate FID0275 cytochrome b (cytb) gene, partial cds; mitochondrial
AY688276.1 Plethodon stormi isolate FGR0216 cytochrome b (cytb) gene, partial cds; mitochondrial
AY688277.1 Plethodon stormi isolate GRA0236 cytochrome b (cytb) gene, partial cds; mitochondrial
AY688278.1 Plethodon elongatus isolate GRI0147 cytochrome b (cytb) gene, partial cds; mitochondrial
AY688279.1 Plethodon elongatus isolate GVC0244 cytochrome b (cytb) gene, partial cds; mitochondrial
AY688280.1 Plethodon stormi isolate HCT0107 cytochrome b (cytb) gene, partial cds; mitochondrial
AY688281.1 Plethodon elongatus isolate IRA0022 cytochrome b (cytb) gene, partial cds; mitochondrial
AY688282.1 Plethodon elongatus isolate OTG0100 cytochrome b (cytb) gene, partial cds; mitochondrial
AY688283.1 Plethodon elongatus isolate POW0260 cytochrome b (cytb) gene, partial cds; mitochondrial
AY688284.1 Plethodon elongatus isolate RAF0245 cytochrome b (cytb) gene, partial cds; mitochondrial
AY688285.1 Plethodon elongatus isolate SAW0205 cytochrome b (cytb) gene, partial cds; mitochondrial
AY688286.1 Plethodon stormi isolate SDC0078 cytochrome b (cytb) gene, partial cds; mitochondrial
AY688287.1 Plethodon asupak isolate SFM0016 cytochrome b (cytb) gene, partial cds; mitochondrial
AY688288.1 Plethodon elongatus isolate SMB0116 cytochrome b (cytb) gene, partial cds; mitochondrial
AY688289.1 Plethodon stormi isolate TCR0019 cytochrome b (cytb) gene, partial cds; mitochondrial
AY688290.1 Plethodon asupak isolate WAG0014 cytochrome b (cytb) gene, partial cds; mitochondrial
AY688291.1 Plethodon elongatus isolate CAV0270 cytochrome b (cytb) gene, partial cds; mitochondrial
AY688292.1 Plethodon asupak isolate WAG0015 cytochrome b (cytb) gene, partial cds; mitochondrial
AY688293.1 Plethodon stormi isolate HCR0081 cytochrome b (cytb) gene, partial cds; mitochondrial
AY688294.1 Plethodon stormi isolate WGR0007 cytochrome b (cytb) gene, partial cds; mitochondrial
AY688295.1 Plethodon elongatus isolate DEE0283 cytochrome b (cytb) gene, partial cds; mitochondrial
AY688296.1 Plethodon asupak isolate MCR0089 cytochrome b (cytb) gene, partial cds; mitochondrial
AY688297.1 Plethodon stormi isolate JMC0004 cytochrome b (cytb) gene, partial cds; mitochondrial
AY688298.1 Plethodon elongatus isolate SDV0110 cytochrome b (cytb) gene, partial cds; mitochondrial
AY688299.1 Plethodon asupak isolate MMC0012 cytochrome b (cytb) gene, partial cds; mitochondrial
AY688300.1 Plethodon asupak isolate MMC0063 cytochrome b (cytb) gene, partial cds; mitochondrial
AY688301.1 Plethodon stormi isolate EVM0121 cytochrome b (cytb) gene, partial cds; mitochondrial
AY688302.1 Plethodon stormi isolate JCR0224 cytochrome b (cytb) gene, partial cds; mitochondrial
